# Supplementary material for: Stable intracranial imaging of dura mater-engrafted pancreatic islet cells in awake mice
Source: Nat Commun. 2025 Nov 18;16:10047. doi: 10.1038/s41467-025-66057-4 (PMC12627478; doi:10.1038/s41467-025-66057-4)
Supplement: Supplementary file 15 — Source Data [file 41467_2025_66057_MOESM15_ESM.xlsx]

## Sheet: Figure 1e
	Figure 1e
	Plasma TNF-alpha			pg/mL		Plasma INF-gamma			pg/mL		Plasma C-reactive protein			ng/mL
	Control	PTW 1-2	PTW 3-4			Control	PTW 1-2	PTW 3-4			Control	PTW 1-2	PTW 3-4
	6.37697	7.95988	8.94113			2.79002	5.03169	0.732773			9.55182	7.62814	12.1166
	3.77658	4.64265	9.20543			0.836065	2.62506	0.51606			13.7499	12.3739	9.89804
	3.49495	1.86003	2.69148			0.815357	0.606976	0.57019			10.4473	13.5264	15.7757
	6.7458	1.63212	0.0881176			1.4685	0.647956	0.167278			8.17363	11.6683	13.0064
	3.75639	9.68516	0.930728			1.39647	0.908718	1.32713			6.98739	7.33429	15.8331
	3.62015	8.11088				0.528385	0.749011				9.99011	9.66357
	2.2252	3.45936				3.97472	0.2826				11.4671	10.7331

## Sheet: Figure 1g
		Figure 1g
			GCaMP3 signal								Backscatter signal
		Time (s)	ROI 1	ROI 2	ROI 3	ROI 4	ROI 5	ROI 6		Time (s)	ROI 1	ROI 2	ROI 3	ROI 4	ROI 5	ROI 6
		1	2.11453	2.09517	1.97479	1.71169	2.28187	2.20067		1	1.09886	1.06391	1.02469	1.07547	1.11719	1.0788
		2	2.16464	2.24104	2.16296	1.82166	2.14281	2.14359		2	1.09588	1.06828	1.12492	1.12745	1.13875	1.14072
		3	2.20646	2.27535	2.31997	1.92722	2.29474	2.26042		3	1.08874	1.08983	1.07839	1.10591	1.10414	1.09439
		4	2.21777	2.13159	2.12252	1.71927	2.2024	2.29508		4	1.05404	1.04449	1.05995	1.08939	1.05031	1.12698
		5	2.28082	2.40912	2.32535	1.98871	2.37453	2.42814		5	1.08245	1.05959	1.07246	1.0959	1.12238	1.13786
		6	2.22696	2.34354	2.3495	1.98063	2.17529	2.17658		6	1.08763	1.07714	1.06167	1.1168	1.11026	1.14166
		7	2.40725	2.36644	2.29103	1.83807	2.45024	2.46963		7	1.13862	1.08612	1.08833	1.13436	1.0929	1.14349
		8	2.43366	2.57619	2.54921	2.05657	2.41831	2.53932		8	1.07109	1.06067	1.09349	1.0843	1.10768	1.12801
		9	2.43563	2.59593	2.46089	2.08774	2.48711	2.6256		9	1.10893	1.0696	1.0601	1.08539	1.11405	1.11555
		10	2.57588	2.65929	2.78489	2.23497	2.60042	2.65638		10	1.0729	1.06051	1.07887	1.10667	1.10479	1.08893
		11	2.68298	2.75673	2.87066	2.33403	2.74717	2.74858		11	1.09533	1.10088	1.05936	1.11003	1.11512	1.11256
		12	2.54987	2.56002	2.71644	2.13305	2.50698	2.63581		12	1.07453	1.08556	1.12356	1.09217	1.12487	1.14409
		13	2.55944	2.59016	2.77828	2.28009	2.67874	2.73009		13	1.0442	1.06272	1.07399	1.09044	1.09347	1.12256
		14	2.74613	2.8469	2.93734	2.48127	2.81093	2.88019		14	1.08534	1.09016	1.08519	1.07329	1.09575	1.17928
		15	2.63842	2.6232	2.83026	2.4746	2.72986	2.67961		15	1.11535	1.07395	1.09331	1.09803	1.07979	1.12282
		16	2.73359	2.75344	3.16732	2.61958	2.70004	2.69873		16	1.08527	1.02493	1.08416	1.09552	1.12357	1.16895
		17	2.63715	2.62418	2.94872	2.44592	2.68772	2.739		17	1.11064	1.0904	1.11958	1.09229	1.11962	1.14321
		18	2.85459	2.80075	2.95676	2.47338	2.84079	2.85045		18	1.12303	1.08666	1.08566	1.09401	1.09087	1.14943
		19	2.75829	2.83575	3.0195	2.56829	2.79957	2.94753		19	1.08855	1.09835	1.05759	1.06159	1.01382	1.1066
		20	2.75865	2.79418	3.22152	2.55101	2.79389	2.9464		20	1.08374	1.04852	1.05375	1.10634	1.09009	1.10744
		21	2.77736	2.7723	3.15713	2.72827	2.81853	2.85316		21	1.06725	1.06491	1.06809	1.08986	1.1143	1.09581
		22	2.76721	2.93335	3.29247	2.73026	2.83401	2.92443		22	1.04577	1.08032	1.07342	1.09774	1.11329	1.11644
		23	2.90255	2.91169	3.26097	2.62433	2.9651	3.02206		23	1.09488	1.06502	1.06066	1.0789	1.06562	1.17202
		24	2.82163	2.87887	3.20357	2.68929	2.87812	2.9135		24	1.08055	1.06509	1.05876	1.10183	1.10523	1.06635
		25	2.86014	2.90472	3.19565	2.64703	2.91064	2.91106		25	1.10839	1.06903	1.06397	1.09438	1.05929	1.11007
		26	2.75879	2.82136	3.23166	2.66445	2.77479	2.77316		26	1.0843	1.06165	1.08963	1.0764	1.07619	1.1024
		27	2.86731	2.95968	3.26048	2.69242	2.94467	2.9337		27	1.08903	1.05073	1.11315	1.0893	1.09878	1.08921
		28	2.997	2.9998	3.19257	2.7906	2.98282	3.01903		28	1.06815	1.09075	1.10935	1.07098	1.0781	1.1461
		29	2.97759	2.95282	3.3543	2.7654	3.01832	2.99724		29	1.08666	1.0816	1.11302	1.05248	1.0988	1.07681
		30	2.93274	2.96482	3.17077	2.79218	2.99098	2.92927		30	1.0755	1.07018	1.05937	1.04077	1.11354	1.12582
		31	3.04248	3.03448	3.22866	2.73521	3.1702	3.06192		31	1.10626	1.04049	1.05337	1.0827	1.11828	1.13305
		32	2.83538	2.90311	3.34112	2.61887	3.01159	2.98653		32	1.04091	1.04834	1.04643	1.04104	1.04441	1.01456
		33	2.92698	3.00076	3.33644	2.89805	2.92411	2.88371		33	1.08661	1.07142	1.07872	1.07863	1.09043	1.10212
		34	2.9202	2.99185	3.28647	2.809	2.88229	2.89216		34	1.06043	1.08656	1.08146	1.11137	1.10126	1.11461
		35	2.89187	3.07253	3.36814	2.79316	3.00119	2.89478		35	1.03356	1.06794	1.09448	1.06865	1.04765	1.11274
		36	2.94106	3.00773	3.30039	2.90391	2.98172	2.98011		36	1.06757	1.08705	1.08954	1.08905	1.09462	1.08292
		37	2.80607	2.95458	3.37093	2.84828	2.80745	2.80417		37	1.11551	1.06616	1.1317	1.10187	1.11704	1.09489
		38	2.78041	3.08348	3.13599	2.76995	2.88243	2.8509		38	1.06121	1.07234	1.05581	1.03319	1.07494	1.07159
		39	2.86475	3.00468	3.29164	2.85735	2.93221	2.92181		39	1.08961	1.06499	1.09455	1.09476	1.11796	1.11126
		40	2.81865	3.03001	3.2767	2.84818	2.79975	3.0047		40	1.06505	1.06363	1.10964	1.06877	1.12389	1.10411
		41	2.94483	2.99461	3.36896	2.84282	3.02006	3.18621		41	1.09176	1.05263	1.09318	1.09418	1.08829	1.0983
		42	2.73497	2.8522	3.07247	2.74296	2.85811	3.06594		42	1.10363	1.07844	1.06519	1.07831	1.12686	1.11949
		43	2.60832	2.88317	2.96272	2.6214	2.6749	2.85497		43	1.11815	1.08043	1.09992	1.07208	1.0727	1.0775
		44	3.01075	3.18356	3.35344	2.87503	2.97962	3.16899		44	1.10046	1.11607	1.08846	1.06192	1.09776	1.1307
		45	3.09881	3.23189	3.03256	2.77645	3.17973	3.36586		45	1.08261	1.06561	1.06763	1.06738	1.13057	1.12302
		46	2.74201	2.99552	2.92071	2.59572	2.7436	3.1068		46	1.09542	1.04456	1.10091	1.11496	1.1099	1.09144
		47	2.77087	2.98406	3.06758	2.56277	2.69271	3.20175		47	1.10217	1.075	1.06409	1.09392	1.11384	1.13092
		48	2.73111	2.83775	3.06557	2.62567	2.71964	3.14223		48	1.08487	1.07213	1.03939	1.08899	1.09012	1.13294
		49	2.78032	3.02563	3.1626	2.7371	2.73407	3.18905		49	1.06055	1.0644	1.0535	1.13847	1.08959	1.12236
		50	2.79738	2.95665	2.94954	2.61631	2.78248	3.19592		50	1.09075	1.10282	1.07597	1.11604	1.14935	1.09786
		51	2.63259	2.8388	2.7355	2.30718	2.53923	3.03607		51	1.08649	1.09222	1.07537	1.10599	1.09302	1.15566
		52	2.47435	2.67699	2.58239	2.22497	2.43361	2.92855		52	1.06003	1.10708	1.05351	1.1203	1.11939	1.1502
		53	2.36625	2.50802	2.48097	2.05206	2.2253	2.74365		53	1.10139	1.09154	1.03087	1.05578	1.08827	1.11226
		54	2.23439	2.42237	2.36161	2.01328	2.04067	2.61674		54	1.09396	1.07899	1.06072	1.10281	1.12366	1.12061
		55	2.08157	2.30584	2.16099	1.91257	1.91279	2.43451		55	1.10333	1.06027	1.08091	1.11601	1.10611	1.12963
		56	2.05138	2.20547	2.12893	1.79791	1.88586	2.38886		56	1.09235	1.04924	1.02986	1.06324	1.11185	1.14483
		57	1.91626	2.12323	1.9488	1.68666	1.79971	2.33445		57	1.08769	1.05623	1.07182	1.07663	1.09234	1.10913
		58	1.86499	2.00016	1.92897	1.65519	1.76522	2.23872		58	1.08864	1.08886	1.07677	1.07623	1.10038	1.13393
		59	1.83091	1.91714	1.82665	1.58491	1.66999	2.15895		59	1.07444	1.05488	1.08231	1.10509	1.0835	1.10105
		60	1.80214	1.91721	1.91156	1.63056	1.69711	2.13794		60	1.12382	1.08507	1.09593	1.12983	1.12012	1.13758
		61	1.72927	1.85769	1.73849	1.52766	1.64943	2.0334		61	1.07486	1.05511	1.06076	1.10474	1.13769	1.13841
		62	1.68425	1.86936	1.68742	1.51206	1.70691	1.99905		62	1.04827	1.06661	1.02986	1.06627	1.1059	1.11824
		63	1.68167	1.80088	1.69403	1.41988	1.61943	1.98608		63	1.09029	1.06434	1.0304	1.07167	1.13168	1.16038
		64	1.61956	1.78045	1.59873	1.41398	1.62973	1.92195		64	1.07661	1.0597	1.06845	1.05346	1.06976	1.1509
		65	1.57944	1.74854	1.56879	1.38753	1.55082	1.78772		65	1.0651	1.06062	1.0531	1.10783	1.12604	1.13995
		66	1.5344	1.72432	1.50696	1.37156	1.61677	1.69873		66	1.08853	1.06322	1.08287	1.05275	1.07607	1.16658
		67	1.54676	1.71811	1.50942	1.39781	1.57353	1.75427		67	1.08857	1.05365	1.05624	1.08336	1.11304	1.1469
		68	1.52117	1.67189	1.48536	1.32352	1.53066	1.627		68	1.08992	1.06032	1.04849	1.08593	1.05015	1.14072
		69	1.51416	1.65123	1.48737	1.33103	1.49659	1.6806		69	1.11396	1.09133	1.05815	1.06679	1.12119	1.13505
		70	1.47416	1.63242	1.46413	1.27786	1.53204	1.66112		70	1.08011	1.10076	1.02704	1.10668	1.09022	1.15066
		71	1.44227	1.66771	1.49493	1.31644	1.50927	1.54072		71	1.10643	1.08642	1.0714	1.08745	1.09369	1.15367
		72	1.44328	1.61811	1.40037	1.26658	1.46819	1.54154		72	1.07412	1.09705	1.083	1.07705	1.09541	1.14927
		73	1.41833	1.55414	1.43383	1.27143	1.49705	1.54113		73	1.04958	1.09573	1.07459	1.06096	1.17052	1.13035
		74	1.41396	1.57276	1.36666	1.20448	1.56167	1.49783		74	1.07359	1.05488	1.03294	1.06118	1.07244	1.08155
		75	1.40015	1.55254	1.40476	1.21685	1.4381	1.43117		75	1.07673	1.08099	1.0785	1.09761	1.08195	1.12879
		76	1.37445	1.50574	1.30351	1.21125	1.41914	1.39302		76	1.09204	1.08186	1.09705	1.06926	1.12073	1.10348
		77	1.36496	1.52787	1.31575	1.17844	1.40338	1.33427		77	1.04845	1.06789	1.10752	1.07269	1.10753	1.15863
		78	1.34187	1.49677	1.33685	1.19356	1.38625	1.3777		78	1.08816	1.1207	1.0765	1.04723	1.07996	1.14351
		79	1.34901	1.45717	1.27633	1.19019	1.39518	1.34109		79	1.06952	1.0747	1.06759	1.07103	1.11133	1.10049
		80	1.32939	1.44938	1.28347	1.17571	1.34805	1.34245		80	1.05886	1.06366	1.09186	1.10242	1.09458	1.14236
		81	1.31228	1.42696	1.27272	1.14731	1.41936	1.28668		81	1.07558	1.05862	1.12972	1.06676	1.14292	1.08808
		82	1.31447	1.40483	1.29456	1.12793	1.35162	1.30159		82	1.10384	1.06296	1.11544	1.05767	1.08465	1.10728
		83	1.28141	1.37484	1.23342	1.13942	1.35717	1.27994		83	1.09507	1.07657	1.10558	1.06802	1.10012	1.14435
		84	1.27582	1.38241	1.21425	1.11301	1.35662	1.27285		84	1.0833	1.09459	1.10108	1.10825	1.09451	1.12973
		85	1.24406	1.37221	1.24336	1.12864	1.39243	1.24473		85	1.0996	1.09432	1.12271	1.12389	1.08704	1.12736
		86	1.23424	1.3522	1.18698	1.13403	1.34878	1.29129		86	1.06933	1.09418	1.03402	1.07597	1.13398	1.09738
		87	1.20172	1.32488	1.22451	1.10047	1.31718	1.17992		87	1.07292	1.11175	1.11763	1.10757	1.13771	1.10895
		88	1.20624	1.27731	1.17438	1.08878	1.30807	1.19882		88	1.1022	1.10018	1.10005	1.06113	1.14237	1.09585
		89	1.19301	1.30347	1.24718	1.1033	1.35071	1.15308		89	1.10088	1.0929	1.14169	1.07448	1.12738	1.09415
		90	1.1737	1.27601	1.19856	1.0784	1.29194	1.17509		90	1.05581	1.07704	1.09007	1.06321	1.08049	1.05272
		91	1.19446	1.25378	1.16498	1.09087	1.26029	1.15687		91	1.11529	1.08929	1.0821	1.09239	1.13947	1.11021
		92	1.16104	1.27779	1.16038	1.09117	1.2995	1.15294		92	1.08215	1.09086	1.11164	1.07538	1.09973	1.14194
		93	1.14447	1.2353	1.18058	1.07941	1.22892	1.16329		93	1.0811	1.066	1.06813	1.11579	1.12412	1.10949
		94	1.16181	1.2414	1.15492	1.08767	1.25315	1.14065		94	1.10131	1.08148	1.06093	1.05905	1.12004	1.0935
		95	1.12536	1.23913	1.19643	1.12166	1.27752	1.222		95	1.07696	1.09867	1.10049	1.10048	1.11978	1.09419
		96	1.08765	1.21666	1.11386	1.06122	1.24087	1.18679		96	1.08858	1.06895	1.08139	1.07858	1.09336	1.06852
		97	1.11868	1.2363	1.20037	1.10549	1.22196	1.15823		97	1.08721	1.09545	1.10203	1.08356	1.11063	1.08662
		98	1.12157	1.20157	1.23654	1.08703	1.24962	1.17387		98	1.09658	1.06679	1.12752	1.07791	1.13463	1.08326
		99	1.13992	1.1925	1.13127	1.06482	1.13296	1.10806		99	1.10132	1.09979	1.15141	1.12966	1.1549	1.13969
		100	1.12221	1.19787	1.16001	1.06351	1.17616	1.09618		100	1.12491	1.11829	1.03795	1.09065	1.19859	1.12389
		101	1.11563	1.16868	1.14034	1.07268	1.20753	1.0992		101	1.12664	1.04427	1.07734	1.08561	1.15326	1.13274
		102	1.09723	1.15649	1.12876	1.05829	1.17716	1.10996		102	1.08036	1.0661	1.04923	1.08058	1.10345	1.17558
		103	1.083	1.14838	1.14917	1.05782	1.19283	1.11959		103	1.08016	1.06619	1.03795	1.12801	1.08831	1.12841
		104	1.10659	1.14787	1.12363	1.07116	1.20904	1.12189		104	1.12724	1.05377	1.04877	1.10583	1.08762	1.07671
		105	1.08504	1.11501	1.12297	1.04107	1.13906	1.09771		105	1.13682	1.11366	1.15663	1.08856	1.15699	1.16453
		106	1.09684	1.12371	1.1511	1.0561	1.17158	1.11963		106	1.03004	1.0779	1.12049	1.07917	1.1366	1.12744
		107	1.08723	1.14558	1.11373	1.04548	1.20002	1.11773		107	1.09278	1.11406	1.10227	1.12469	1.12031	1.10768
		108	1.08896	1.13523	1.15677	1.03905	1.1909	1.1265		108	1.09702	1.10139	1.10685	1.09655	1.147	1.116
		109	1.06022	1.15985	1.13812	1.08123	1.20657	1.12546		109	1.03367	1.05679	1.08416	1.11809	1.08961	1.12831
		110	1.09396	1.12953	1.15352	1.09997	1.1904	1.13848		110	1.095	1.08401	1.08941	1.06963	1.12719	1.13612
		111	1.0623	1.11218	1.14974	1.05937	1.15147	1.11805		111	1.07565	1.09897	1.11819	1.05723	1.12676	1.106
		112	1.07787	1.12779	1.10158	1.0716	1.13264	1.09753		112	1.07803	1.067	1.06203	1.08737	1.11509	1.13821
		113	1.05969	1.10679	1.11829	1.04781	1.12009	1.07037		113	1.08541	1.08479	1.0736	1.09326	1.14596	1.14371
		114	1.09238	1.14183	1.10733	1.06728	1.15564	1.13346		114	1.05987	1.06797	1.12454	1.08897	1.14572	1.13582
		115	1.07833	1.12589	1.1472	1.07941	1.13695	1.10775		115	1.09295	1.07462	1.10659	1.08793	1.13725	1.11618
		116	1.04932	1.11599	1.18415	1.05563	1.13658	1.11954		116	1.07451	1.08173	1.10611	1.08876	1.10017	1.13792
		117	1.07796	1.11345	1.10729	1.03457	1.15509	1.1068		117	1.09105	1.0776	1.09396	1.0717	1.14931	1.13887
		118	1.07706	1.08329	1.12983	1.07864	1.14391	1.07729		118	1.11709	1.0882	1.10776	1.08643	1.12418	1.15492
		119	1.07427	1.09555	1.16436	1.06557	1.13622	1.08488		119	1.1272	1.06527	1.11362	1.12308	1.09968	1.15056
		120	1.0557	1.07705	1.13472	1.01742	1.13841	1.08696		120	1.1077	1.08805	1.05835	1.09664	1.15569	1.13562
		121	1.09223	1.10973	1.16818	1.05148	1.1184	1.10359		121	1.1184	1.03078	1.04875	1.10655	1.1117	1.12582
		122	1.06109	1.10849	1.17114	1.0718	1.14061	1.08474		122	1.08022	1.09546	1.07274	1.12093	1.12705	1.09005
		123	1.08271	1.08631	1.11796	1.03851	1.11638	1.10431		123	1.07421	1.07798	1.11641	1.07715	1.08808	1.11863
		124	1.06967	1.08929	1.1892	1.07133	1.1036	1.12424		124	1.07371	1.07552	1.09657	1.0673	1.12518	1.132
		125	1.06048	1.08413	1.17471	1.02288	1.14244	1.09902		125	1.09651	1.10483	1.09248	1.10289	1.11126	1.11708
		126	1.06737	1.09264	1.11538	1.03666	1.13122	1.16799		126	1.09022	1.06252	1.02981	1.07507	1.13957	1.15146
		127	1.05033	1.08936	1.19515	1.07493	1.11959	1.11028		127	1.09382	1.07465	1.08982	1.09546	1.17583	1.14536
		128	1.07074	1.08663	1.10852	1.04148	1.12559	1.06951		128	1.08362	1.09906	1.08857	1.13142	1.1339	1.14811
		129	1.07425	1.08012	1.17126	1.07193	1.16516	1.09161		129	1.07986	1.11207	1.14095	1.11466	1.1294	1.11294
		130	1.07901	1.085	1.15574	1.05761	1.13558	1.0832		130	1.08237	1.06824	1.09953	1.11314	1.12533	1.13248
		131	1.03303	1.05955	1.16567	1.06075	1.14579	1.06865		131	1.0892	1.08276	1.09248	1.10563	1.14485	1.16692
		132	1.06215	1.07747	1.11534	1.05182	1.14368	1.13256		132	1.05636	1.08115	1.11059	1.08774	1.11786	1.09162
		133	1.05225	1.0689	1.14744	1.04724	1.10072	1.13233		133	1.0755	1.09627	1.11746	1.0974	1.14439	1.15126
		134	1.05087	1.06086	1.14161	1.05445	1.11634	1.07145		134	1.09806	1.06079	1.11533	1.07733	1.11516	1.16275
		135	1.07269	1.07079	1.25572	1.07372	1.16086	1.11019		135	1.08714	1.06526	1.13934	1.09404	1.11277	1.12847
		136	1.03778	1.07578	1.11977	1.06803	1.13296	1.04859		136	1.07023	1.06437	1.06719	1.10236	1.1496	1.13327
		137	1.05739	1.07336	1.16461	1.08069	1.17941	1.1439		137	1.08381	1.0616	1.10321	1.1021	1.1371	1.12431
		138	1.07815	1.04804	1.13192	1.0528	1.14826	1.11163		138	1.16667	1.08246	1.05811	1.11155	1.11181	1.11405
		139	1.04333	1.05486	1.21967	1.06237	1.10979	1.08379		139	1.08455	1.09079	1.07924	1.09253	1.15473	1.09304
		140	1.06493	1.05372	1.15327	1.11607	1.16374	1.0828		140	1.06339	1.09242	1.09883	1.08998	1.13417	1.1168
		141	1.03316	1.05452	1.16691	1.09057	1.11799	1.06775		141	1.11165	1.08845	1.12885	1.13932	1.13538	1.12055
		142	1.02048	1.07307	1.18842	1.05098	1.10127	1.0738		142	1.10004	1.08789	1.10159	1.11284	1.10126	1.15315
		143	1.04936	1.06527	1.17323	1.07621	1.13736	1.1039		143	1.05985	1.08241	1.08135	1.11729	1.13913	1.15487
		144	1.05611	1.06156	1.07666	1.047	1.11954	1.09035		144	1.11221	1.09629	1.09529	1.11701	1.11614	1.12305
		145	1.09642	1.12754	1.20718	1.13403	1.16663	1.15276		145	1.07993	1.09588	1.15726	1.11084	1.17071	1.10216
		146	1.17012	1.223	1.32757	1.2406	1.23318	1.19931		146	1.09033	1.08783	1.13456	1.09431	1.17405	1.13509
		147	1.21659	1.23175	1.33254	1.22325	1.34393	1.27099		147	1.06662	1.06641	1.13978	1.10202	1.13006	1.07579
		148	1.11911	1.13111	1.19967	1.09033	1.17844	1.14038		148	1.06838	1.06138	1.12962	1.07347	1.14483	1.12801
		149	1.25814	1.30462	1.27226	1.17672	1.39834	1.26919		149	1.10678	1.08373	1.14668	1.11756	1.13938	1.13256
		150	1.18532	1.26136	1.43338	1.18777	1.29657	1.20532		150	1.09609	1.08903	1.1517	1.1464	1.16727	1.14626
		151	1.10254	1.13714	1.29008	1.10475	1.17735	1.16917		151	1.08034	1.10294	1.18616	1.09059	1.09472	1.12997
		152	1.065	1.10363	1.17902	1.03504	1.14464	1.15041		152	1.09299	1.08511	1.08677	1.10183	1.10437	1.09858
		153	1.05745	1.07863	1.15611	1.07672	1.14167	1.11489		153	1.07571	1.09067	1.14995	1.14653	1.11666	1.16287
		154	1.06	1.06093	1.14974	1.04195	1.14107	1.14214		154	1.0626	1.09534	1.15069	1.11665	1.13549	1.10425
		155	1.07912	1.05715	1.15028	1.06577	1.16374	1.11873		155	1.10178	1.0671	1.16522	1.09704	1.13551	1.14323
		156	1.05304	1.06086	1.17824	1.04212	1.13883	1.09356		156	1.0571	1.03947	1.1424	1.09302	1.14139	1.1357
		157	1.05107	1.0687	1.14974	1.06644	1.08382	1.13825		157	1.1073	1.08834	1.12806	1.07564	1.10364	1.1182
		158	1.05055	1.04635	1.13821	1.06226	1.16086	1.18503		158	1.07519	1.07291	1.08813	1.1139	1.09558	1.12756
		159	1.02662	1.06111	1.15886	1.01675	1.1604	1.13938		159	1.04835	1.07755	1.04882	1.07093	1.07408	1.05181
		160	1.06225	1.047	1.17405	1.07449	1.14616	1.14377		160	1.06908	1.0763	1.10449	1.09609	1.12893	1.14477
		161	1.04633	1.05514	1.09973	1.04697	1.174	1.14905		161	1.08212	1.06147	1.15754	1.07025	1.11652	1.07808
		162	1.05353	1.04143	1.19762	1.0784	1.13461	1.12379		162	1.07155	1.06135	1.12231	1.117	1.12684	1.11429
		163	1.0737	1.05054	1.11698	1.04363	1.13699	1.1327		163	1.07118	1.07665	1.13919	1.0882	1.15883	1.12471
		164	1.06113	1.04422	1.12071	1.06354	1.13086	1.12732		164	1.05338	1.03754	1.11564	1.08783	1.10856	1.13646
		165	1.03543	1.03769	1.13681	1.041	1.10021	1.12953		165	1.06549	1.06242	1.13789	1.07471	1.10506	1.13526
		166	1.0323	1.02465	1.09333	1.05185	1.10287	1.11669		166	1.11956	1.09423	1.11574	1.09644	1.09198	1.15265
		167	1.05346	1.048	1.10146	1.08939	1.14194	1.18146		167	1.13205	1.08211	1.09924	1.08399	1.12634	1.16654
		168	1.06329	1.05161	1.13603	1.06351	1.12532	1.11331		168	1.08538	1.05617	1.10547	1.08757	1.13283	1.15815
		169	1.03377	1.03647	1.18826	1.07756	1.14611	1.13753		169	1.06302	1.05354	1.12406	1.10329	1.10134	1.15506
		170	1.0589	1.05011	1.15537	1.06307	1.13296	1.11281		170	1.06098	1.04494	1.09935	1.07883	1.09949	1.15269
		171	1.06212	1.02692	1.15574	1.08686	1.12788	1.11683		171	1.06656	1.07982	1.13087	1.08625	1.11976	1.13612
		172	1.03706	1.04432	1.1598	1.05088	1.12399	1.0875		172	1.06913	1.04715	1.11661	1.09048	1.07468	1.15419
		173	1.01055	1.08313	1.13533	1.01354	1.13892	1.15895		173	1.02222	1.01978	1.1153	1.10591	1.01152	1.07617
		174	1.03302	1.04163	1.17286	1.06604	1.1293	1.11177		174	1.06443	1.04	1.15227	1.08411	1.1189	1.11296
		175	1.03664	1.03112	1.11324	1.03302	1.1217	1.10996		175	1.05173	1.11322	1.1575	1.07002	1.12659	1.12061
		176	1.0444	1.02146	1.12166	1.05526	1.12651	1.143		176	1.11329	1.09887	1.13169	1.09229	1.11834	1.12256
		177	1.05048	1.02591	1.08935	1.06189	1.12101	1.0908		177	1.0694	1.08343	1.10785	1.09259	1.10584	1.12614
		178	1.11115	1.13627	1.22032	1.13703	1.21518	1.14015		178	1.10071	1.06128	1.09632	1.05704	1.10485	1.13915
		179	1.1233	1.16245	1.28158	1.21139	1.23185	1.17527		179	1.07921	1.05151	1.12753	1.1072	1.10247	1.11624
		180	1.17012	1.18694	1.21659	1.18979	1.28961	1.21066		180	1.07565	1.08142	1.11824	1.08287	1.11532	1.1124
		181	1.1262	1.18498	1.24003	1.16934	1.24523	1.20374		181	1.07754	1.04651	1.11851	1.08259	1.10038	1.11702
		182	1.08942	1.05995	1.22151	1.0658	1.17185	1.13993		182	1.10432	1.05896	1.12591	1.10582	1.13725	1.09866
		183	1.07208	1.0752	1.11106	1.07217	1.15339	1.15023		183	1.06424	1.07931	1.10765	1.04385	1.13965	1.10848
		184	1.04835	1.07059	1.1736	1.09292	1.19448	1.13319		184	1.07047	1.09824	1.12615	1.09345	1.10151	1.11101
		185	1.02285	1.05986	1.12724	1.02049	1.14675	1.1091		185	1.02179	1.06855	1.08627	1.07801	1.06951	1.07816
		186	1.05697	1.06962	1.11464	1.05286	1.10104	1.12185		186	1.09417	1.10194	1.16261	1.0733	1.06126	1.09252
		187	1.04802	1.03137	1.12995	1.07726	1.0993	1.11493		187	1.09607	1.08395	1.11289	1.12003	1.04219	1.13029
		188	1.14194	1.18378	1.34654	1.26459	1.26831	1.22706		188	1.07327	1.0792	1.12665	1.03332	1.08492	1.07965
		189	1.17439	1.23948	1.32967	1.2472	1.29167	1.21142		189	1.09184	1.11218	1.07197	1.08309	1.10377	1.08069
		190	1.19051	1.25355	1.41642	1.28888	1.32712	1.21581		190	1.07958	1.07348	1.11679	1.08422	1.08995	1.12331
		191	1.17505	1.3455	1.41868	1.31331	1.28952	1.2032		191	1.0669	1.0658	1.0655	1.0355	1.10973	1.12672
		192	1.40477	1.47318	1.53357	1.44161	1.50653	1.35311		192	1.10441	1.07506	1.12366	1.08263	1.10264	1.14897
		193	1.3286	1.41039	1.53566	1.37766	1.45152	1.33526		193	1.10444	1.07483	1.09649	1.10533	1.1281	1.14564
		194	1.49674	1.63491	1.60678	1.55617	1.59813	1.45033		194	1.08464	1.07841	1.12086	1.09646	1.09435	1.11981
		195	1.45791	1.62398	1.63876	1.53157	1.5456	1.47229		195	1.06882	1.07763	1.13467	1.07642	1.10622	1.08169
		196	1.45212	1.59682	1.68421	1.54144	1.60262	1.45137		196	1.05895	1.08172	1.15346	1.06884	1.10458	1.10961
		197	1.48578	1.64061	1.76769	1.61857	1.6689	1.61394		197	1.06092	1.0725	1.15719	1.1175	1.1013	1.12507
		198	1.42896	1.62429	1.7651	1.65374	1.64718	1.51717		198	1.07668	1.09873	1.11897	1.06274	1.10481	1.08688
		199	1.53643	1.82624	1.89304	1.7097	1.76316	1.62867		199	1.04669	1.06021	1.13289	1.04298	1.12318	1.08529
		200	1.56479	1.75898	1.89838	1.7504	1.77749	1.67875		200	1.07102	1.06322	1.16698	1.07317	1.12942	1.1066
		201	1.59643	1.72388	1.93771	1.86553	1.77424	1.76186		201	1.05932	1.06974	1.12918	1.09987	1.12334	1.11969
		202	1.56238	1.87593	2.20144	1.87763	1.79522	1.74817		202	1.0456	1.04619	1.10224	1.06842	1.08599	1.0881
		203	1.71204	1.99148	2.2767	2.06533	1.89649	1.81492		203	1.08568	1.06231	1.08648	1.09186	1.08199	1.07125
		204	1.66897	1.93905	2.25662	2.07655	1.9253	1.87594		204	1.07661	1.10014	1.07816	1.07781	1.09786	1.12831
		205	1.75109	2.00545	2.4836	2.25711	2.04205	1.98961		205	1.06572	1.0874	1.08881	1.08026	1.09541	1.10387
		206	1.85825	2.18848	2.56842	2.20751	2.11542	1.99571		206	1.04257	1.08653	1.10493	1.05146	1.06945	1.09941
		207	1.77802	2.04646	2.42074	2.25216	2.03934	2.0809		207	1.07206	1.07012	1.17141	1.06745	1.08048	1.09872
		208	1.91985	2.1645	2.40702	2.33814	2.2444	2.15109		208	1.10132	1.06211	1.15732	1.07039	1.09658	1.1081
		209	2.00272	2.12303	2.46939	2.24555	2.14826	2.24785		209	1.0592	1.05162	1.15231	1.05463	1.04795	1.07663
		210	1.96445	2.12783	2.48832	2.38211	2.17354	2.1444		210	1.07666	1.07983	1.1123	1.07376	1.10597	1.16038
		211	2.0355	2.2648	2.58986	2.41944	2.34429	2.28369		211	1.0858	1.04235	1.10987	1.06116	1.07781	1.11053
		212	2.07048	2.32025	2.59503	2.46048	2.21426	2.28482		212	1.12292	1.06941	1.12297	1.08196	1.13142	1.09053
		213	2.06149	2.26337	2.6039	2.51577	2.30014	2.21622		213	1.07965	1.06387	1.11851	1.09421	1.09552	1.12636
		214	2.04703	2.35208	2.70573	2.67739	2.46535	2.38629		214	1.10536	1.07003	1.14275	1.06346	1.12659	1.10322
		215	2.16769	2.44534	2.78308	2.62679	2.40329	2.42421		215	1.09939	1.09521	1.13386	1.07824	1.07458	1.07503
		216	2.17117	2.47732	2.65379	2.61927	2.51582	2.47505		216	1.08552	1.11587	1.10681	1.07821	1.07833	1.09023
		217	2.11651	2.49898	2.86914	2.79653	2.49228	2.32509		217	1.08755	1.08005	1.15504	1.09687	1.12338	1.10485
		218	2.07669	2.44895	2.68659	2.71412	2.44662	2.34299		218	1.11787	1.08728	1.15396	1.08738	1.11089	1.1016
		219	2.22027	2.61271	2.90647	2.78962	2.57651	2.53137		219	1.07757	1.05463	1.12385	1.05206	1.00308	1.05946
		220	2.19799	2.61022	3.01831	2.72372	2.6187	2.56201		220	1.01517	1.05207	1.08542	1.02673	1.01524	1.03159
		221	2.20595	2.58747	2.93595	2.70883	2.67444	2.58944		221	1.08303	1.06941	1.16053	1.05096	1.0576	1.04153
		222	2.14892	2.47553	2.70487	2.65772	2.68314	2.59753		222	1.08684	1.08785	1.11142	1.01699	1.10197	1.06481
		223	2.16828	2.44752	2.82213	2.69202	2.43874	2.39388		223	1.09086	1.10186	1.08594	1.03614	1.11556	1.04338
		224	2.47387	2.78445	3.04496	2.95532	2.6759	2.75174		224	1.08193	1.0897	1.12086	1.08316	1.05069	1.10411
		225	2.53485	2.76559	2.74059	2.74744	2.72656	2.64341		225	1.05997	1.10931	1.14322	1.09209	1.17058	1.15793
		226	2.52078	2.77156	2.77766	2.79569	2.84899	2.85569		226	1.12629	1.0533	1.15365	1.08213	1.1514	1.11997
		227	2.43023	2.63251	2.6108	2.69646	2.48949	2.56318		227	1.09331	1.06149	1.11449	1.10057	1.07984	1.12969
		228	2.48617	2.80306	2.80197	2.83443	2.71983	2.79513		228	1.08531	1.08382	1.18592	1.0606	1.12485	1.14538
		229	2.54803	2.86362	2.94855	2.89646	2.59094	2.67206		229	1.14052	1.08463	1.15635	1.08662	1.18255	1.14728
		230	2.51747	2.86079	2.99089	2.887	2.63734	2.60598		230	1.12541	1.08303	1.19121	1.11312	1.21258	1.16759
		231	2.39048	2.66717	2.76251	2.8129	2.58183	2.5367		231	1.12294	1.10871	1.12257	1.11868	1.11537	1.12007
		232	2.22034	2.50806	2.50799	2.52032	2.33779	2.29798		232	1.08647	1.07831	1.03169	1.04522	1.04391	1.08802
		233	2.08124	2.44279	2.52716	2.47598	2.13301	2.16356		233	1.10095	1.12855	1.00733	1.07635	1.08517	1.1016
		234	2.25409	2.60159	2.77594	2.60246	2.21719	2.21662		234	1.14576	1.08268	1.01824	1.07353	1.05923	1.13644
		235	2.22551	2.59804	2.58128	2.4846	2.40288	2.35054		235	1.11648	1.1082	1.01132	1.05864	1.01744	1.06756
		236	2.31303	2.52291	2.54207	2.42968	2.42839	2.3086		236	1.13073	1.0791	1.06493	1.10028	1.0817	1.14339
		237	2.28011	2.43492	2.47477	2.43453	2.1708	2.0668		237	1.14921	1.08824	1.04812	1.11014	1.13683	1.20203
		238	2.16336	2.44806	2.33139	2.36496	2.14593	2.01867		238	1.12118	1.10909	1.07956	1.10915	1.13007	1.18677
		239	2.20996	2.43383	2.24406	2.231	2.19892	2.06703		239	1.14084	1.08262	1.05091	1.17176	1.1491	1.1666
		240	2.01906	2.15216	2.0188	2.0785	1.82632	1.79382		240	1.17336	1.13909	1.09584	1.14325	1.15201	1.19898
		241	1.73594	1.98847	1.81105	1.8094	1.62827	1.59112		241	1.10694	1.1	1.03553	1.10515	1.12094	1.12276
		242	1.63669	1.93192	1.64751	1.72769	1.54386	1.51378		242	1.09537	1.1043	1.0305	1.08176	1.10758	1.20333
		243	1.60165	1.82846	1.65034	1.69383	1.52045	1.44233		243	1.14984	1.0644	1.05337	1.09299	1.07785	1.13499
		244	1.54488	1.76718	1.56682	1.61311	1.46879	1.35994		244	1.10834	1.09385	1.08194	1.13617	1.14263	1.15062
		245	1.47672	1.73008	1.52663	1.58514	1.46824	1.31208		245	1.12451	1.14579	1.07488	1.08356	1.10795	1.14895
		246	1.50304	1.69424	1.48861	1.51429	1.41002	1.33174		246	1.11026	1.10318	1.10438	1.14292	1.13676	1.14084
		247	1.42534	1.69368	1.51012	1.52102	1.47584	1.32668		247	1.13778	1.07685	1.04109	1.07668	1.07134	1.07637
		248	1.38372	1.68652	1.46623	1.4779	1.44955	1.31651		248	1.09641	1.0344	1.11016	1.08808	1.07877	1.12082
		249	1.38396	1.63734	1.36276	1.47392	1.44428	1.25902		249	1.09206	1.06825	1.10971	1.129	1.08076	1.11037
		250	1.3264	1.632	1.34864	1.42106	1.39124	1.21147		250	1.09688	1.09496	1.08441	1.11239	1.08304	1.11487
		251	1.35566	1.56703	1.36723	1.3752	1.34498	1.22408		251	1.11117	1.08514	1.09961	1.15006	1.09801	1.12849
		252	1.32301	1.52881	1.3433	1.39124	1.3072	1.20614		252	1.11517	1.11123	1.09246	1.13014	1.09491	1.11804
		253	1.32551	1.50456	1.28097	1.36691	1.30367	1.22322		253	1.09324	1.08883	1.09406	1.11455	1.09927	1.12692
		254	1.28959	1.5053	1.20353	1.33689	1.311	1.11918		254	1.15892	1.07052	1.07674	1.14435	1.09502	1.12417
		255	1.25228	1.46694	1.24972	1.33383	1.32895	1.16609		255	1.11411	1.08028	1.09355	1.10486	1.10002	1.12987
		256	1.23862	1.45187	1.27867	1.28915	1.33165	1.19068		256	1.13219	1.0664	1.08817	1.09039	1.12004	1.11824
		257	1.22985	1.44076	1.22595	1.2746	1.25526	1.1472		257	1.11174	1.10552	1.04166	1.0948	1.08568	1.11537
		258	1.24139	1.3867	1.19565	1.24569	1.22045	1.11932		258	1.08934	1.13391	1.07325	1.14389	1.17856	1.15018
		259	1.22424	1.40432	1.28902	1.20603	1.27458	1.12908		259	1.09526	1.09002	1.10911	1.07273	1.12594	1.16933
		260	1.19823	1.39601	1.18161	1.20495	1.2412	1.11566		260	1.08275	1.11404	1.08115	1.10011	1.12761	1.18667
		261	1.19338	1.35492	1.16588	1.20334	1.20318	1.15909		261	1.07269	1.09162	1.03591	1.10662	1.10584	1.1523
		262	1.21793	1.33655	1.17089	1.18595	1.19507	1.12718		262	1.12823	1.07782	1.06377	1.1048	1.10904	1.10869
		263	1.19139	1.34381	1.20645	1.18514	1.23515	1.15552		263	1.09884	1.07434	1.0981	1.1234	1.14143	1.131
		264	1.17874	1.31455	1.15011	1.16914	1.15449	1.08641		264	1.09369	1.07144	1.10264	1.12617	1.14793	1.19399
		265	1.14683	1.30101	1.16182	1.12921	1.18715	1.14119		265	1.08261	1.06505	1.11103	1.09537	1.10148	1.14415
		266	1.13922	1.32517	1.14859	1.1594	1.19168	1.11873		266	1.07879	1.07209	1.07153	1.07547	1.1184	1.18948
		267	1.13378	1.2592	1.21568	1.14562	1.17538	1.11624		267	1.09033	1.03562	1.08288	1.1073	1.10356	1.20916
		268	1.12559	1.26143	1.15853	1.11927	1.17716	1.12008		268	1.13989	1.06493	1.02428	1.09189	1.09439	1.16385
		269	1.14072	1.2601	1.1511	1.08595	1.15344	1.04285		269	1.13822	1.07218	1.07779	1.08989	1.10153	1.19426
		270	1.13271	1.23411	1.17233	1.10401	1.14199	1.10187		270	1.10777	1.05248	1.05307	1.08706	1.11001	1.14062
		271	1.13591	1.20283	1.1458	1.11102	1.14721	1.08135		271	1.11651	1.08827	1.07059	1.07082	1.10844	1.17389
		272	1.12104	1.18474	1.18329	1.10681	1.16608	1.08831		272	1.11129	1.07414	1.06471	1.0818	1.07337	1.14489
		273	1.10512	1.16971	1.19388	1.09821	1.16617	1.06002		273	1.08977	1.07787	1.06441	1.11856	1.13096	1.11694
		274	1.11718	1.19264	1.09119	1.07507	1.06765	1.11805		274	1.10102	1.06908	1.06086	1.08564	1.16088	1.17295
		275	1.10012	1.18856	1.14847	1.11358	1.14542	1.13224		275	1.09084	1.06939	1.07746	1.06894	1.14016	1.15729
		276	1.0859	1.16406	1.1389	1.05633	1.0802	1.06558		276	1.11808	1.11156	1.07095	1.08649	1.11024	1.16072
		277	1.06405	1.15555	1.15738	1.05977	1.15962	1.05848		277	1.11947	1.08351	1.05674	1.11218	1.15196	1.13407
		278	1.11377	1.13585	1.10778	1.10199	1.10205	1.06725		278	1.1123	1.08281	1.06143	1.11169	1.11786	1.11555
		279	1.09708	1.1458	1.07888	1.08369	1.10576	1.08714		279	1.10537	1.06374	1.04171	1.08847	1.12395	1.11579
		280	1.07309	1.14722	1.15057	1.09212	1.14034	1.06237		280	1.07856	1.07337	1.10587	1.11084	1.08413	1.09409
		281	1.07851	1.17056	1.12154	1.10462	1.15513	1.10219		281	1.11234	1.0995	1.09355	1.12469	1.11736	1.1311
		282	1.07798	1.12254	1.06639	1.07689	1.09884	1.07236		282	1.10159	1.04981	1.0588	1.11772	1.10412	1.1084
		283	1.09197	1.1283	1.11854	1.08009	1.11698	1.07005		283	1.09479	1.03507	1.11204	1.10363	1.10299	1.12166
		284	1.05679	1.13068	1.1217	1.08699	1.10493	1.06101		284	1.10076	1.04345	1.06752	1.13161	1.11974	1.13453
		285	1.10177	1.16181	1.14383	1.06317	1.09371	1.08379		285	1.12641	1.08167	1.08422	1.11608	1.14213	1.11851
		286	1.05293	1.1157	1.13159	1.03262	1.0595	1.07254		286	1.11135	1.05848	1.05419	1.14495	1.09937	1.09927
		287	1.05168	1.12864	1.087	1.07581	1.10869	1.10924		287	1.10532	1.05946	1.05444	1.14233	1.11761	1.13451
		288	1.07581	1.09388	1.15677	1.06021	1.08904	1.0687		288	1.10402	1.06706	1.03435	1.12781	1.10678	1.13879
		289	1.07067	1.14431	1.18941	1.04821	1.09545	1.06513		289	1.10057	1.08265	1.09298	1.10512	1.11851	1.12606
		290	1.06232	1.10192	1.12457	1.05387	1.11185	1.06201		290	1.11487	1.09203	1.0601	1.08867	1.11045	1.18335
		291	1.0412	1.07527	1.15385	1.04518	1.08043	1.09518		291	1.10189	1.05889	1.03626	1.09041	1.0977	1.16982
		292	1.08022	1.09246	1.15163	1.07463	1.1871	1.14621		292	1.11385	1.08227	1.10009	1.09176	1.15622	1.17887
		293	1.03813	1.08878	1.08072	1.07143	1.07928	1.08601		293	1.07698	1.09532	1.03439	1.04915	1.0986	1.1707
		294	1.02607	1.08355	1.09136	1.01722	1.07713	1.0381		294	1.0749	1.09463	1.05741	1.10309	1.09688	1.12312
		295	1.04201	1.07356	1.12478	1.05293	1.08107	1.02138		295	1.09831	1.06797	1.06231	1.10142	1.10573	1.1319
		296	1.05408	1.07886	1.14059	1.06671	1.0546	1.07742		296	1.10418	1.09105	1.09638	1.09392	1.14587	1.13023
		297	1.02601	1.08023	1.10922	1.02325	1.06028	1.07308		297	1.1043	1.08606	1.06058	1.11729	1.09736	1.09455
		298	1.06581	1.07015	1.07222	1.04137	1.04086	1.07023		298	1.11135	1.05377	1.12878	1.10199	1.07718	1.16451
		299	1.0277	1.06757	1.10638	1.04899	1.08492	1.05771		299	1.0675	1.04994	1.09419	1.08503	1.09104	1.14415
		300	1.03239	1.05886	1.12281	1.03561	1.10021	1.1148		300	1.09921	1.04342	1.13525	1.07874	1.12194	1.16206
		301	1.05857	1.04374	1.05798	1.04953	1	1.01469		301	1.16549	1.10459	1.06446	1.12631	1.17818	1.26005
		302	1.04818	1.02213	1.13159	1.04255	1.01621	1.00167		302	1.16708	1.09068	1.02617	1.10538	1.14393	1.25368
		303	1.04649	1.05884	1.1869	1.04616	1.0382	1.08384		303	1.11265	1.0386	1.06682	1.08638	1.15157	1.18094
		304	1.04195	1.06222	1.14535	1.03824	1.02977	1.01758		304	1.07453	1.04373	1.05257	1.12644	1.06947	1.17283
		305	1.04373	1.046	1.13184	1.0279	1.00211	1.02228		305	1.12121	1.06078	1.09832	1.13735	1.12029	1.18494
		306	1.03699	1.05457	1.16292	1.06334	1.03747	1.07254		306	1.06092	1.0603	1.06048	1.13276	1.12271	1.17034
		307	1.06063	1.06412	1.15455	1.03103	1.00595	1.08076		307	1.08561	1.08059	1.07957	1.08312	1.11032	1.13921
		308	1.04293	1.04786	1.18468	1.04606	1.07122	1.08488		308	1.1099	1.02907	1.08503	1.06662	1.11537	1.13638
		309	1.0198	1.05989	1.08003	1.07099	1.06417	1.04158		309	1.1006	1.07049	1.07726	1.11709	1.12998	1.1699
		310	1.07164	1.07029	1.19692	1.06237	1.05134	1.04827		310	1.05932	1.08546	1.08396	1.07459	1.10176	1.14166
		311	1.04651	1.06218	1.14942	1.06375	1.09032	1.06386		311	1.11133	1.08473	1.08736	1.10348	1.12422	1.16586
		312	1.04951	1.05376	1.12683	1.05903	1.03325	1.0715		312	1.09008	1.06312	1.05503	1.09034	1.12158	1.15196
		313	1.03405	1.05245	1.16748	1.03039	1.08524	1.02603		313	1.11246	1.01871	1.08667	1.07501	1.13111	1.12053
		314	1.03987	1.04107	1.12342	1.05738	1.09408	1.0687		314	1.11237	1.04891	1.05758	1.09816	1.15552	1.15222
		315	1.0662	1.06507	1.11603	1.03211	1.06728	1.05722		315	1.0858	1.07357	1.05476	1.09325	1.13105	1.08019
		316	1.04805	1.0732	1.16925	1.07641	1.08789	1.08736		316	1.10439	1.04434	1.0731	1.1367	1.07657	1.09455
		317	1.06559	1.05383	1.0861	1.04333	1.10333	1.09419		317	1.14673	1.06855	1.09645	1.09943	1.093	1.11901
		318	1.04418	1.07144	1.12059	1.05128	1.05029	1.10838		318	1.11071	1.07266	1.09052	1.08414	1.06604	1.14256
		319	1.0528	1.05668	1.09341	1.05849	1.05753	1.05803		319	1.10895	1.10746	1.06081	1.08754	1.12592	1.12286
		320	1.03382	1.02529	1.15878	1.05263	1.03371	1.03923		320	1.13362	1.08595	1.1019	1.11803	1.07469	1.13501
		321	1.03732	1.05546	1.17508	1.04067	1.08542	1.03494		321	1.11683	1.06382	1.06995	1.08744	1.11292	1.12515
		322	1.02679	1.04506	1.15167	1.05431	1.06211	1.05627		322	1.1234	1.07098	1.07628	1.08747	1.11771	1.11043
		323	1.05405	1.07863	1.12379	1.06247	1.08354	1.07268		323	1.06596	1.09431	1.03964	1.07469	1.13754	1.13847
		324	1.04629	1.063	1.16239	1.05374	1.09513	1.07127		324	1.13848	1.08721	1.09722	1.10878	1.10883	1.11146
		325	1.05134	1.03128	1.11513	1.07247	1.09284	1.04493		325	1.1472	1.06534	1.11954	1.08594	1.08207	1.1521
		326	1.04587	1.06136	1.17487	1.08929	1.08373	1.11986		326	1.13441	1.05281	1.11193	1.0781	1.08505	1.12614
		327	1.0414	1.05009	1.12995	1.05152	1.06925	1.10503		327	1.13036	1.04788	1.06994	1.12458	1.09994	1.11118
		328	1.03193	1.03558	1.11989	1	1.02089	1.05722		328	1.09873	1.06643	1.0876	1.12184	1.09476	1.15305
		329	1.05248	1.04829	1.17019	1.04643	1.10132	1.039		329	1.14354	1.07232	1.09597	1.10604	1.10305	1.13214
		330	1.04726	1.02349	1.14116	1.03406	1.04195	1.10278		330	1.14489	1.06957	1.0777	1.11258	1.09945	1.16431
		331	1.05182	1.05109	1.13143	1.07146	1.09495	1.13486		331	1.11013	1.0508	1.10021	1.11488	1.09263	1.16594
		332	1.03919	1.047	1.11464	1.03299	1.02789	1.06418		332	1.11884	1.07446	1.07116	1.09807	1.06872	1.09792
		333	1.03642	1.04657	1.14765	1.06055	1.11625	1.05677		333	1.08182	1.07929	1.10435	1.10205	1.09363	1.11202
		334	1.05458	1.0291	1.08635	1.0815	1.06687	1.135		334	1.14144	1.0371	1.076	1.11766	1.10617	1.13658
		335	1.02873	1.03221	1.06253	1.06078	1.04415	1.04913		335	1.13545	1.07861	1.07321	1.0959	1.09838	1.12985
		336	1.03311	1.05503	1.11349	1.06055	1.03289	1.05279		336	1.10405	1.08633	1.10329	1.09883	1.11407	1.10115
		337	1.03912	1.03246	1.2482	1.07099	1.03417	1.03127		337	1.13016	1.02659	1.16131	1.10331	1.1161	1.09411
		338	1.04951	1.00545	1.06984	1.08157	1.04585	1.0588		338	1.0729	1.07038	1.04289	1.10914	1.12213	1.14068
		339	1.04653	1.01383	1.1185	1.0624	1.09884	1.07145		339	1.10502	1.03337	1.10127	1.10583	1.11191	1.12537
		340	1.13567	1.13968	1.23158	1.18319	1.21632	1.12962		340	1.13605	1.04856	1.05957	1.09025	1.1283	1.10622
		341	1.04188	1.0464	1.11743	1.05997	1.10901	1.07629		341	1.07833	1.08514	1.13517	1.11483	1.10006	1.14773
		342	1.02763	1.01941	1.09637	1.06947	1.13544	1.07602		342	1.09272	1.06355	1.08579	1.11116	1.12485	1.11947
		343	1.04103	1.03477	1.08865	1.06058	1.12119	1.13283		343	1.10814	1.07378	1.10127	1.10321	1.14363	1.16144
		344	1.05142	1.02159	1.10684	1.04902	1.10809	1.08045		344	1.09621	1.07155	1.0759	1.09569	1.11846	1.15851
		345	1.04781	1.02783	1.13418	1.06243	1.12193	1.09478		345	1.045	1.09292	1.07387	1.09979	1.12186	1.12694
		346	1.0377	1.02696	1.15401	1.06668	1.09032	1.07602		346	1.1037	1.06125	1.12607	1.08216	1.11955	1.14088
		347	1.03741	1.02859	1.09485	1.06769	1.08725	1.10427		347	1.08471	1.07377	1.0853	1.10556	1.07806	1.1354
		348	1.03018	1.03718	1.08294	1.08427	1.06463	1.08659		348	1.08208	1.07831	1.0876	1.10002	1.1004	1.15347
		349	1.03456	1.0273	1.12667	1.08315	1.10365	1.0767		349	1.08696	1.09809	1.08519	1.10258	1.09973	1.10921
		350	1.04272	1.02445	1.16925	1.04505	1.07333	1.05107		350	1.11716	1.06497	1.0462	1.13049	1.09332	1.0969
		351	1.04112	1.02638	1.10396	1.08881	1.07603	1.08198		351	1.13092	1.08194	1.098	1.09929	1.12202	1.15712
		352	1.02118	1.01195	1.15598	1.06799	1.11684	1.05794		352	1.09318	1.08807	1.10223	1.12446	1.12022	1.11192
		353	1.03441	1.00917	1.13833	1.04326	1.08652	1.10874		353	1.09484	1.07186	1.0455	1.10978	1.03591	1.09457
		354	1.02171	1.01185	1.1079	1.07641	1.04745	1.07127		354	1.10534	1.06919	1.04745	1.12416	1.07466	1.15329
		355	1.02908	1.01681	1.04853	1.06728	1.03912	1.02355		355	1.14153	1.09661	1.05216	1.14108	1.09455	1.14072
		356	1.04186	1.00078	1.11616	1.03585	1.05831	1.04727		356	1.13288	1.05572	1.07375	1.16146	1.11384	1.14204
		357	1.02162	1.00403	1.14593	1.0691	1.0611	1.08126		357	1.10145	1.06832	1.00521	1.09847	1.06455	1.11252
		358	1.07199	1.02703	1.1373	1.06051	1.06925	1.08696		358	1.10522	1.06976	1.02425	1.09555	1.09962	1.15895
		359	1.03947	1.00897	1.20505	1.0473	1.08432	1.04497		359	1.10996	1.04823	1.11218	1.09916	1.13101	1.19084
		360	1.04109	1.02093	1.07247	1.04431	1.07599	1.09817		360	1.10613	1.04454	1.07985	1.10622	1.13626	1.1132
		361	1.04601	1.02505	1.09091	1.03814	1.03202	1.02766		361	1.12823	1.07068	1.06769	1.10078	1.13226	1.13347
		362	1.0457	1.00229	1.13283	1.0748	1.08844	1.07227		362	1.10035	1.02811	1.05547	1.08791	1.10015	1.14455
		363	1.04351	1.00303	1.17323	1.08352	1.08519	1.01659		363	1.0769	1.07282	1.07536	1.0794	1.15406	1.1421
		364	1.05403	1.00016	1.06578	1.07187	1.09087	1.07014		364	1.09842	1.08295	1.06028	1.09988	1.09227	1.10977
		365	1.05362	1.03704	1.10187	1.11621	1.02336	1.05098		365	1.11292	1.06203	1.05038	1.12789	1.11166	1.12869
		366	1.03701	1.00408	1.10963	1.06816	1.08208	1.04307		366	1.12069	1.09086	1.09689	1.10279	1.12366	1.15849
		367	1.04182	1.02106	1.16567	1.0717	1.04218	1.05523		367	1.09037	1.06106	1.06894	1.09941	1.17521	1.15646
		368	1.04522	1.00492	1.14683	1.04912	1.07076	1.05256		368	1.09276	1.05081	1.06671	1.07396	1.11909	1.15678
		369	1.01798	1.01667	1.13057	1.08282	1.0764	1.09948		369	1.11642	1.08363	1.08824	1.11899	1.14516	1.1407
		370	1.04324	1.02838	1.14092	1.08069	1.06957	1.11222		370	1.11348	1.06553	1.06469	1.0846	1.08511	1.14393
		371	1.13705	1.12136	1.24558	1.16179	1.17986	1.20008		371	1.14075	1.08487	1.0981	1.12367	1.10975	1.12108
		372	1.12545	1.09288	1.17754	1.1407	1.18481	1.15547		372	1.12465	1.07197	1.07624	1.07726	1.10726	1.16104
		373	1.07898	1.05828	1.17508	1.08268	1.13141	1.0997		373	1.10999	1.05077	1.10231	1.08101	1.11044	1.15867
		374	1.02302	1.02977	1.24504	1.0941	1.07347	1.10598		374	1.111	1.06545	1.13306	1.11764	1.11792	1.13662
		375	1.03778	1.06441	1.19072	1.07005	1.04512	1.07561		375	1.11593	1.06265	1.08408	1.14837	1.09692	1.16785
		376	1.05807	1.0157	1.1901	1.07766	1.06939	1.07308		376	1.13906	1.04126	1.11436	1.09453	1.16704	1.13351
		377	1.03167	1.0496	1.11525	1.05768	1.0377	1.07376		377	1.07979	1.07215	1.06792	1.09774	1.09302	1.11142
		378	1.01362	1.02925	1.13016	1.06567	1.09628	1.05523		378	1.10795	1.06895	1.05444	1.0916	1.07286	1.11877
		379	1.07028	1.00692	1.17881	1.08868	1.0769	1.08971		379	1.10782	1.05175	1.03398	1.10209	1.08635	1.11144
		380	1.04715	1.03493	1.19688	1.06159	1.10704	1.07991		380	1.13363	1.06092	1.06017	1.13494	1.13457	1.1455
		381	1.02967	1.02943	1.13344	1.10805	1.07979	1.05591		381	1.10219	1.06157	1.03611	1.08085	1.13209	1.08511
		382	1.03625	1.02954	1.14473	1.09858	1.10072	1.0574		382	1.09223	1.06101	1.01617	1.12356	1.10471	1.11939
		383	1.04633	1.04969	1.15841	1.07338	1.06147	1.04117		383	1.11226	1.03124	1.10765	1.10467	1.11763	1.12806
		384	1.04684	1.01129	1.07641	1.06867	1.06266	1.05112		384	1.10361	1.06906	1.08021	1.09306	1.13218	1.09971
		385	1.05679	1.01189	1.12667	1.05505	1.04681	1.08221		385	1.08289	1.06886	1.08679	1.11235	1.10645	1.09668
		386	1.01121	1.02095	1.11685	1.03929	1.08904	1.09057		386	1.11766	1.06914	1.07475	1.06004	1.12521	1.08511
		387	1.06726	1.038	1.10355	1.09259	1.11414	1.08316		387	1.12902	1.05933	1.07018	1.08259	1.15263	1.16715
		388	1.04204	1.01545	1.1038	1.10219	1.11872	1.07552		388	1.09997	1.08344	1.03516	1.07388	1.08963	1.1067
		389	1.03454	1.03213	1.09998	1.08322	1.11231	1.06486		389	1.11397	1.07335	1.08627	1.07253	1.09746	1.09326
		390	1.03892	1.01002	1.107	1.07571	1.12422	1.09116		390	1.08363	1.0645	1.0265	1.05267	1.04437	1.11841
		391	1.03048	1.01456	1.14141	1.05374	1.11597	1.10431		391	1.07859	1.07251	1.06258	1.06798	1.1009	1.13266
		392	1.03355	1.00445	1.08117	1.06664	1.12779	1.08791		392	1.10007	1.08724	1.1251	1.08735	1.07477	1.09276
		393	1.03873	1.03575	1.18395	1.04373	1.12371	1.16393		393	1.10011	1.07118	1	1.03134	1.04378	1.07187
		394	1.09063	1.10014	1.19199	1.13784	1.14093	1.11986		394	1.10573	1.08853	1.05828	1.10819	1.09824	1.08228
		395	1.07412	1.04315	1.1862	1.09471	1.05414	1.13179		395	1.09255	1.0572	1.0518	1.10061	1.14537	1.11318
		396	1.04842	1.02631	1.09193	1.08022	1.10296	1.08		396	1.10434	1.07917	1.04068	1.12049	1.1563	1.11804
		397	1.04831	1.00734	1.10113	1.05893	1.06454	1.05103		397	1.09086	1.07324	1.05071	1.08791	1.08432	1.11342
		398	1.05261	1.02373	1.14383	1.07089	1.08702	1.08266		398	1.08614	1.097	1.0683	1.09567	1.15619	1.11377
		399	1.04781	1.0344	1.05539	1.07837	1.05084	1.0536		399	1.1027	1.08685	1.05633	1.08059	1.11907	1.09682
		400	1	1.04557	1.15479	1.06007	1.09971	1.15769		400	1.0105	1	1.01458	1	1.01273	1
		401	1.03833	1.05368	1.21265	1.0714	1.13031	1.18029		401	1	1.04503	1.05509	1.02963	1.02004	1.03836
		402	1.08166	1.11423	1.20903	1.144	1.20616	1.17134		402	1.06848	1.05319	1.05549	1.06307	1.08559	1.06806
		403	1.17876	1.20738	1.21626	1.19778	1.29327	1.27244		403	1.06933	1.07047	1.07896	1.06403	1.11495	1.09007
		404	1.21404	1.24783	1.18711	1.21732	1.23107	1.21988		404	1.1151	1.07009	1.06813	1.13119	1.10446	1.12339
		405	1.13696	1.11098	1.15911	1.10354	1.16626	1.1872		405	1.07599	1.0328	1.07634	1.11279	1.10171	1.11746
		406	1.05997	1.051	1.07863	1.06722	1.09179	1.11661		406	1.10622	1.05149	1.08155	1.12679	1.12202	1.12232
		407	1.09414	1.05278	1.09563	1.09195	1.09234	1.10196		407	1.0882	1.04828	1.09755	1.12219	1.08943	1.13027
		408	1.07951	1.00379	1.09345	1.09875	1.04484	1.11769		408	1.08029	1.0749	1.10292	1.11965	1.10536	1.13092
		409	1.0573	1.03023	1.11102	1.09148	1.08304	1.13134		409	1.10041	1.06889	1.07533	1.10041	1.09705	1.15164
		410	1.04987	1.01547	1.09054	1.08305	1.07896	1.06391		410	1.09184	1.05031	1.1074	1.14629	1.06003	1.09421
		411	1.06828	1.02723	1.15221	1.09943	1.08034	1.05595		411	1.1142	1.08742	1.09246	1.13558	1.0942	1.13792
		412	1.03587	1.02229	1.08967	1.03723	1.07484	1.07041		412	1.13191	1.06352	1.05448	1.10378	1.10797	1.12851
		413	1.04958	1.01425	1.13837	1.10185	1.05629	1.07222		413	1.07643	1.05599	1.06234	1.13584	1.11719	1.10272
		414	1.04721	1.00828	1.07497	1.03747	1.09788	1.03927		414	1.12692	1.05319	1.08426	1.07465	1.11417	1.08547
		415	1.19176	1.17837	1.30667	1.22473	1.21683	1.16795		415	1.12407	1.06456	1.07796	1.09292	1.09169	1.12367
		416	1.20338	1.24678	1.22849	1.17854	1.22498	1.18978		416	1.10971	1.05728	1.06122	1.09174	1.10718	1.13019
		417	1.09291	1.11044	1.20694	1.11328	1.18055	1.15909		417	1.08064	1.05753	1.02755	1.10433	1.08182	1.0878
		418	1.10888	1.07964	1.14753	1.10472	1.13466	1.13102		418	1.10981	1.04652	1.0569	1.13587	1.10712	1.09501
		419	1.05636	1.05172	1.13053	1.11843	1.126	1.08483		419	1.07488	1.03196	1.07	1.07543	1.11503	1.09501
		420	1.06673	1.04982	1.1417	1.10269	1.11542	1.10725		420	1.11526	1.01565	1.07859	1.11604	1.08494	1.1257
		421	1.04533	1.00802	1.19491	1.10755	1.08276	1.15705		421	1.07562	1.03987	1.05754	1.05976	1.06147	1.09178
		422	1.03708	1.0154	1.14584	1.05401	1.10786	1.04953		422	1.08776	1.07809	1.04939	1.07636	1.10672	1.09358
		423	1.11291	1.10782	1.22665	1.15414	1.18637	1.11683		423	1.08057	1.04703	1.10208	1.06794	1.11897	1.08844
		424	1.23536	1.21513	1.26233	1.25458	1.27958	1.22729		424	1.12507	1.06634	1.09206	1.08138	1.10104	1.11449
		425	1.28832	1.34051	1.33114	1.27345	1.32712	1.37079		425	1.0947	1.10096	1.08236	1.09741	1.08128	1.09288
		426	1.24795	1.4215	1.23658	1.23137	1.30202	1.326		426	1.09232	1.05661	1.10676	1.08365	1.07797	1.08748
		427	1.16084	1.20172	1.27543	1.14545	1.2007	1.21608		427	1.09383	1.08386	1.03866	1.10355	1.07535	1.0781
		428	1.08078	1.11014	1.18	1.09532	1.14327	1.14006		428	1.09801	1.0549	1.13594	1.10936	1.14242	1.10238
		429	1.06633	1.09393	1.13168	1.0621	1.16099	1.14716		429	1.09258	1.05501	1.13149	1.09413	1.13354	1.07198
		430	1.06664	1.06222	1.15574	1.08622	1.13095	1.15516		430	1.12201	1.05245	1.06513	1.07161	1.12711	1.09714
		431	1.04888	1.07413	1.11575	1.0472	1.11139	1.08913		431	1.11436	1.02544	1.08982	1.07445	1.117	1.12819
		432	1.11881	1.20012	1.29596	1.22827	1.13956	1.15132		432	1.1074	1.07742	1.10903	1.07804	1.09566	1.0583
		433	1.33921	1.4868	1.46528	1.38851	1.44469	1.38755		433	1.07532	1.09236	1.08587	1.05452	1.10169	1.10025
		434	1.44129	1.59223	1.45982	1.3721	1.50176	1.5057		434	1.06806	1.03176	1.07139	1.10014	1.10571	1.07356
		435	1.25433	1.40026	1.2838	1.21961	1.31622	1.39063		435	1.08832	1.02976	1.10874	1.07135	1.1004	1.02685
		436	1.50324	1.68313	1.45494	1.36519	1.50946	1.62004		436	1.08659	1.04367	1.04162	1.06897	1.05739	1.06366
		437	1.4712	1.58756	1.35541	1.28929	1.51175	1.61638		437	1.08793	1.05286	1.04668	1.0635	1.08119	1.10218
		438	1.6773	1.89636	1.6404	1.44441	1.75033	1.70207		438	1.09796	1.05701	1.06611	1.09388	1.05456	1.0918
		439	1.65721	1.85625	1.53853	1.3402	1.61902	1.69619		439	1.08869	1.03854	1.09	1.07997	1.08647	1.09832
		440	1.58865	1.6873	1.34913	1.27692	1.53318	1.67753		440	1.06429	1.07156	1.03054	1.08197	1.06667	1.09451
		441	1.71701	1.97515	1.63995	1.46378	1.742	1.85302		441	1.09031	1.05582	1.11537	1.0467	1.10923	1.0868
		442	1.88378	2.12766	1.73812	1.59518	1.87963	2.00371		442	1.10814	1.0878	1.08337	1.06762	1.1131	1.1128
		443	1.96643	2.28926	1.98756	1.91678	2.00692	2.08153		443	1.05964	1.08081	1.08863	1.10282	1.0635	1.07625
		444	2.01204	2.30623	1.76777	1.68706	1.97765	2.14603		444	1.09628	1.06846	1.11379	1.08362	1.11624	1.08244
		445	1.96759	2.23124	1.57577	1.53868	1.91485	2.03277		445	1.09001	1.04635	1.0727	1.09985	1.10691	1.07722
		446	2.19415	2.51687	1.89587	1.77803	2.22031	2.34154		446	1.10874	1.07018	1.09367	1.09234	1.09778	1.09874
		447	2.2909	2.52549	1.97927	1.81071	2.19603	2.30218		447	1.07588	1.05118	1.08594	1.091	1.08863	1.12236
		448	2.31651	2.45552	1.89448	1.77278	2.21179	2.35664		448	1.09297	1.09464	1.09028	1.0667	1.07322	1.07372
		449	2.32038	2.53533	1.85223	1.78956	2.35446	2.41743		449	1.08705	1.06849	1.12271	1.05782	1.11306	1.08903
		450	2.40423	2.68511	2.05855	1.87557	2.42202	2.41363		450	1.09872	1.05184	1.11982	1.08173	1.13163	1.10535
		451	2.51143	2.57805	2.05785	1.83841	2.48715	2.60806		451	1.08224	1.07552	1.08321	1.07227	1.09979	1.06328
		452	2.62268	2.69705	2.03712	1.9965	2.58434	2.55053		452	1.10164	1.04066	1.09103	1.11539	1.13191	1.08043
		453	2.62954	2.6903	2.09801	2.0843	2.57354	2.66989		453	1.11808	1.03673	1.0754	1.10139	1.11622	1.11997
		454	2.57489	2.68589	2.14568	2.04441	2.56653	2.59613		454	1.08511	1.0511	1.07682	1.07101	1.12159	1.10608
		455	2.54941	2.62323	1.99372	2.12396	2.47318	2.55631		455	1.11975	1.03135	1.08263	1.12333	1.14503	1.13387
		456	2.67289	2.86021	2.27083	2.28184	2.62987	2.5682		456	1.10527	1.08488	1.06183	1.08554	1.11045	1.11154
		457	2.83644	3.03718	2.44295	2.40391	2.81752	2.809		457	1.09609	1.04913	1.09237	1.08927	1.10624	1.09326
		458	2.75059	2.78419	2.35557	2.1755	2.79119	2.88145		458	1.09669	1.02515	1.11026	1.10987	1.08986	1.13152
		459	2.81139	2.95006	2.36255	2.26988	2.79613	2.94934		459	1.08751	1.05466	1.13031	1.08906	1.0541	1.11883
		460	2.81058	2.89832	2.48971	2.3097	2.8014	3.0447		460	1.12618	1.03686	1.08089	1.07917	1.06034	1.07302
		461	2.75423	2.90378	2.36001	2.32476	2.81629	2.88114		461	1.09512	1.0419	1.13553	1.11218	1.07816	1.09658
		462	2.70166	2.8538	2.22652	2.13332	2.76677	2.74492		462	1.07715	1.08126	1.1342	1.0893	1.08371	1.06001
		463	2.80389	2.84485	2.27099	2.16846	2.77484	2.90387		463	1.0407	1.06071	1.12329	1.05915	1.09414	1.092
		464	2.77725	2.87135	2.36847	2.39993	2.96753	2.98441		464	1.12255	1.07262	1.09787	1.09075	1.09763	1.0741
		465	2.81804	2.89122	2.50523	2.44282	2.9231	2.9487		465	1.07958	1.06141	1.12806	1.09776	1.05144	1.05964
		466	2.72647	2.85917	2.45321	2.44619	2.78308	2.99295		466	1.08684	1.04185	1.11605	1.08826	1.08566	1.09937
		467	2.78212	2.87486	2.56875	2.45603	2.79531	3.07389		467	1.07965	1.07963	1.10069	1.09417	1.05283	1.06069
		468	2.73239	2.84599	2.4076	2.3809	2.78794	2.87395		468	1.06898	1.04768	1.12419	1.09859	1.08995	1.10318
		469	2.64005	2.75916	2.44755	2.25522	2.61118	2.90513		469	1.0799	1.077	1.11326	1.09788	1.09709	1.09901
		470	2.83826	3.00318	2.41203	2.32476	2.78207	3.11181		470	1.07992	1.06817	1.0834	1.12544	1.06338	1.11152
		471	2.72848	2.87878	2.4395	2.38817	2.82572	3.17988		471	1.10622	1.06293	1.12902	1.10783	1.06421	1.06458
		472	2.64437	2.96656	2.47908	2.53319	2.79884	3.11724		472	1.05906	1.06006	1.13052	1.08526	1.08534	1.12949
		473	2.62439	2.79957	2.26931	2.35542	2.62424	3.11425		473	1.06802	1.06821	1.09887	1.06936	1.08917	1.06404
		474	2.52654	2.62334	2.35927	2.38578	2.54106	3.14476		474	1.11943	1.04064	1.11477	1.0923	1.05406	1.0885
		475	2.48925	2.77118	2.37651	2.49151	2.63752	3.08406		475	1.08321	1.07877	1.10398	1.09992	1.07952	1.12126
		476	2.41469	2.68227	2.34096	2.27975	2.46718	2.94355		476	1.11825	1.05596	1.11012	1.08943	1.08138	1.08788
		477	2.37289	2.70756	2.37056	2.35893	2.49036	2.98088		477	1.04672	1.06738	1.07909	1.05998	1.08237	1.05392
		478	2.40578	2.62118	2.19971	2.11472	2.52448	3.04705		478	1.07574	1.07166	1.10482	1.05746	1.11861	1.05521
		479	2.52431	2.80395	2.07465	2.1344	2.51798	3.06788		479	1.09567	1.0559	1.08364	1.07479	1.08329	1.11367
		480	2.46196	2.78174	2.14478	2.31169	2.59978	3.00683		480	1.07366	1.03901	1.10676	1.07405	1.08672	1.08362
		481	2.45903	2.64333	2.16038	2.19727	2.43869	3.0193		481	1.08839	1.03573	1.09379	1.07435	1.11153	1.08912
		482	2.45594	2.59155	2.0457	2.10718	2.40393	2.92407		482	1.04748	1.04677	1.05944	1.08566	1.07667	1.07844
		483	2.52385	2.63415	2.16025	2.24831	2.41763	2.86717		483	1.07985	1.0504	1.07994	1.03865	1.06855	1.05593
		484	2.45585	2.71107	2.35114	2.30879	2.4375	2.93112		484	1.08885	1.08625	1.10927	1.07992	1.06244	1.04394
		485	2.17655	2.41258	1.94309	1.93912	2.07177	2.62515		485	1.06269	1.07041	1.07956	1.05551	1.07573	1.06278
		486	2.10543	1.99711	1.43272	1.64754	1.65506	2.11385		486	1.14281	1.11197	1.1441	1.15886	1.23783	1.25561
		487	1.96301	2.0677	1.54638	1.58858	1.74099	2.3311		487	1.1092	1.08469	1.08778	1.07937	1.11269	1.13172
		488	1.87299	2.00744	1.60554	1.49498	1.69519	2.19827		488	1.08656	1.05227	1.06736	1.07184	1.08727	1.10346
		489	1.75938	1.93459	1.44102	1.49545	1.58764	2.0687		489	1.10751	1.0516	1.05345	1.10546	1.08522	1.10752
		490	1.74118	1.8473	1.49468	1.42342	1.54234	2.02947		490	1.12329	1.05175	1.03621	1.13027	1.15858	1.10597
		491	1.71055	1.8304	1.42566	1.4125	1.60848	1.99977		491	1.08873	1.03621	1.05774	1.09292	1.0937	1.1067
		492	1.65928	1.82482	1.3123	1.37022	1.52269	1.84037		492	1.1215	1.06401	1.08741	1.10018	1.12942	1.16088
		493	1.65303	1.80692	1.29637	1.35364	1.54596	1.82776		493	1.08259	1.06106	1.05254	1.08523	1.05103	1.09979
		494	1.57308	1.80338	1.30725	1.31341	1.54766	1.75667		494	1.08823	1.06426	1.05475	1.09258	1.05685	1.13228
		495	1.53477	1.7387	1.27912	1.26806	1.49778	1.68932		495	1.07118	1.05973	1.04862	1.08791	1.07439	1.12519
		496	1.53042	1.66223	1.22435	1.2654	1.47488	1.61421		496	1.13307	1.0824	1.06315	1.10113	1.09453	1.10993
		497	1.4896	1.65798	1.26011	1.25391	1.47799	1.58651		497	1.06927	1.05408	1.12382	1.05691	1.07544	1.1027
		498	1.49837	1.62334	1.2032	1.2785	1.46824	1.59093		498	1.0864	1.04234	1.06845	1.09646	1.0622	1.08868
		499	1.42787	1.61408	1.15763	1.26829	1.43847	1.54651		499	1.08492	1.04228	1.08054	1.07588	1.07816	1.08535
		500	1.42261	1.59348	1.19877	1.24313	1.39756	1.48287		500	1.06018	1.03689	1.0815	1.06638	1.06407	1.09085
		501	1.40388	1.56912	1.20119	1.1872	1.39166	1.48829		501	1.05617	1.03269	1.0952	1.05466	1.10075	1.09646
		502	1.42072	1.51952	1.12679	1.22827	1.40457	1.42249		502	1.09445	1.03437	1.07685	1.07743	1.06231	1.10174
		503	1.37726	1.52202	1.17183	1.19912	1.36014	1.39469		503	1.09121	1.04224	1.08332	1.04256	1.11185	1.09539
		504	1.31627	1.47948	1.08491	1.17911	1.36564	1.44143		504	1.0914	1.03591	1.05301	1.08856	1.08545	1.07025
		505	1.32419	1.49394	1.09485	1.13167	1.39994	1.36699		505	1.07967	1.0435	1.12112	1.08033	1.08652	1.11415
		506	1.3177	1.46068	1.13369	1.19023	1.34544	1.32988		506	1.07604	1.04804	1.11324	1.09731	1.07822	1.09955
		507	1.31853	1.43813	1.04599	1.12176	1.36344	1.29237		507	1.05025	1.05349	1.06446	1.0337	1.06909	1.09312
		508	1.26713	1.41435	1.04853	1.15815	1.34823	1.3166		508	1.0657	1.08435	1.10756	1.08323	1.05019	1.11812
		509	1.27731	1.38993	1.07863	1.13753	1.27921	1.28496		509	1.08318	1.08454	1.14095	1.05374	1.07764	1.14184
		510	1.25038	1.36081	1.05646	1.13396	1.23698	1.23023		510	1.07176	1.04856	1.11593	1.06607	1.06233	1.12318
		511	1.2406	1.3455	1.06323	1.1123	1.30005	1.2074		511	1.09278	1.07465	1.08672	1.06056	1.11625	1.11439
		512	1.21314	1.368	1.07641	1.10556	1.26973	1.16808		512	1.09937	1.06884	1.06385	1.07751	1.10718	1.12515
		513	1.24781	1.35514	1.11172	1.09885	1.24074	1.14142		513	1.08314	1.0677	1.09325	1.04912	1.0374	1.07908
		514	1.22507	1.34372	1.14404	1.09451	1.27898	1.18937		514	1.07014	1.0347	1.12264	1.0764	1.04054	1.09497
		515	1.22207	1.31219	1.15069	1.0878	1.21866	1.20157		515	1.11759	1.06177	1.04745	1.06725	1.14118	1.09344
		516	1.22328	1.31934	1.08224	1.06715	1.21596	1.1171		516	1.11922	1.06041	1.11419	1.07785	1.05473	1.02868
		517	1.18872	1.32617	1.011	1.06071	1.21426	1.20121		517	1.07111	1.03006	1.11513	1.05567	1.08295	1.07663
		518	1.18793	1.28274	1.08245	1.07662	1.23584	1.17048		518	1.05544	1.04632	1.075	1.06153	1.1001	1.13694
		519	1.16643	1.27408	1.03695	1.08288	1.16232	1.1143		519	1.07347	1.05539	1.08753	1.06333	1.07454	1.08547
		520	1.16727	1.28744	1.07058	1.08602	1.16805	1.11136		520	1.09398	1.0323	1.07782	1.05528	1.08534	1.11628
		521	1.15455	1.26261	1.05367	1.05633	1.19965	1.11078		521	1.06077	1.07774	1.06793	1.04216	1.07165	1.084
		522	1.12999	1.23975	1.05428	1.03838	1.18307	1.08673		522	1.05981	1.05537	1.08561	1.05944	1.08063	1.09069
		523	1.10747	1.24636	1.04504	1.09387	1.15591	1.13319		523	1.06693	1.04666	1.02639	1.07106	1.06258	1.07153
		524	1.11753	1.23485	1.042	1.03854	1.20158	1.11005		524	1.05092	1.02797	1.11524	1.05387	1.07872	1.09939
		525	1.08484	1.22058	1.07444	1.05526	1.11354	1.05961		525	1.11144	1.04513	1.11608	1.04971	1.07764	1.10539
		526	1.1026	1.21225	1.0946	1.03191	1.11382	1.0969		526	1.05948	1.03551	1.10657	1.04172	1.12743	1.12941
		527	1.09898	1.18612	1.02451	1.05687	1.13099	1.12171		527	1.09253	1.01223	1.04458	1.03933	1.09382	1.08113
		528	1.06625	1.18516	1.06611	1.02679	1.14684	1.07046		528	1.07685	1.00885	1.10381	1.0447	1.08163	1.03884
		529	1.09699	1.18266	1.07908	1.07537	1.11483	1.12424		529	1.05483	1.03258	1.04779	1.06839	1.04409	1.0592
		530	1.07476	1.13937	1.09797	1.02089	1.07937	1.01595		530	1.12338	1.03813	1.02309	1.05172	1.07008	1.13064
		531	1.10192	1.15107	1.09029	1.0433	1.07704	1.0489		531	1.08326	1.03944	1.05318	1.04517	1.05511	1.07242
		532	1.10923	1.16071	1.13274	1.05964	1.12463	1.0875		532	1.08106	1.0622	1.05957	1.06046	1.07112	1.10304
		533	1.05408	1.14932	1.05223	1.03541	1.1184	1.06386		533	1.08277	1.0539	1.01741	1.07373	1.0804	1.0676
		534	1.07966	1.1527	1.04385	1.0097	1.10887	1.05216		534	1.05284	1.02675	1.01903	1.10174	1.07879	1.09256
		535	1.09942	1.1584	1.06463	1.05148	1.12385	1.05464		535	1.05085	1.05648	1.05279	1.08874	1.08601	1.09284
		536	1.08363	1.16241	1.08746	1.03191	1.09426	1.08876		536	1.09838	1.04544	1.0523	1.09824	1.08743	1.09919
		537	1.08695	1.1279	1.04599	1.044	1.07585	1.06929		537	1.07285	1.03684	1.0426	1.05884	1.11784	1.06179
		538	1.08554	1.13104	1.06114	1.03187	1.1167	1.0861		538	1.06563	1.03684	1.0666	1.06429	1.05592	1.1083
		539	1.08559	1.1234	1.06639	1.04043	1.08735	1.10928		539	1.10178	1.04793	1.0535	1.09052	1.03434	1.09786
		540	1.05274	1.11332	1.06028	1.04646	1.11015	1.01085		540	1.07715	1.03578	1.02228	1.07878	1.08557	1.06559
		541	1.06441	1.11897	1.11	1.04693	1.11551	1.04018		541	1.06647	1.03027	1.0735	1.06656	1.06185	1.09525
		542	1.02327	1.10368	1.06179	1.01853	1.07562	1.06702		542	1.06873	1.01076	1.02247	1.04476	1.0307	1.13698
		543	1.06182	1.10252	1.06787	1.03339	1.10832	1.03241		543	1.09746	1.01689	1.07317	1.04971	1.04726	1.10965
		544	1.03333	1.09938	1.05202	1.0441	1.06481	1.03738		544	1.07194	1.02853	1.04731	1.03949	1.04784	1.10563
		545	1.06552	1.10526	1.08294	1.04269	1.12536	1.06468		545	1.0793	1.05351	1.08441	1.06963	1.07986	1.10802
		546	1.04177	1.10377	1.07161	1.05684	1.05437	1.06449		546	1.08337	1.02876	1.08179	1.04507	1.06018	1.08003
		547	1.05355	1.09829	1.04163	1.0529	1.07315	1.13717		547	1.06526	1.07896	1.07293	1.02823	1.05504	1.09477
		548	1.08002	1.08464	1.06426	1.04394	1.07141	1.06101		548	1.06175	1.06242	1.07678	1.02414	1.05787	1.07738
		549	1.05223	1.08502	1.0211	1.05145	1.09051	1.0574		549	1.0587	1.02819	1.02841	1.00314	1.06248	1.10517
		550	1.05101	1.08551	1.07206	1.04646	1.08226	1.04768		550	1.03659	1.05373	1.05966	1.06413	1.05155	1.09242
		551	1.0462	1.07131	1.08425	1.01826	1.1009	1.10612		551	1.03154	1.03448	1.08988	1.0416	1.03293	1.08718
		552	1.04129	1.04546	1.02229	1.02507	1.03527	1.0832		552	1.10215	1.01829	1.08473	1.05234	1.04476	1.07848
		553	1.05686	1.07585	1.05584	1.04973	1.11336	1.12903		553	1.07528	1.0387	1.11893	1.03972	1.11204	1.09146
		554	1.03958	1.07102	1.06405	1.01119	1.06435	1.07249		554	1.08922	1.03168	1.11524	1.0443	1.10142	1.08844
		555	1.06087	1.05218	1.07185	1.07065	1.07974	1.11285		555	1.07234	1.0223	1.12281	1.06769	1.05613	1.09826
		556	1.02381	1.02789	1	1.02352	1.07072	1.05188		556	1.07803	1.02664	1.05802	1.04216	1.06392	1.08057
		557	1.03326	1.06655	1.04771	1.04498	1.06078	1.08998		557	1.07997	1.04617	1.11206	1.044	1.08136	1.07746
		558	1.02052	1.06556	1.06779	1.0409	1.05524	1.08718		558	1.06117	1.02492	1.05354	1.04619	1.0513	1.0839
		559	1.0457	1.03784	1.08852	1.05253	1.06751	1.04352		559	1.09554	1.06938	1.05108	1.05598	1.08049	1.10192
		560	1.04042	1.06783	1.04845	1.0716	1.05739	1.03444		560	1.08503	1.059	1.0637	1.05132	1.08417	1.10698
		561	1.04796	1.04078	1.04237	1.03854	1.07603	1.08212		561	1.06808	1.07635	1.0819	1.08204	1.05655	1.08909
		562	1.04688	1.03745	1.08577	1.02604	1.05551	1.10178		562	1.1086	1.04597	1.11371	1.05615	1.06417	1.06352
		563	1.01682	1.04023	1.04599	1.02743	1.04956	1.02811		563	1.0735	1.0073	1.09796	1.05079	1.08438	1.03065
		564	1.02287	1.025	1.05498	1.06109	1.03765	1.03082		564	1.06815	1.04256	1.0636	1.02531	1.05224	1.10571
		565	1.0362	1.03126	1.05551	1.0154	1.06737	1.05912		565	1.09125	1.04997	1.07209	1.06976	1.05238	1.07216
		566	1.03903	1.04399	1.09645	1.03248	1.12312	1.11068		566	1.08519	1.08848	1.11669	1.04987	1.05236	1.12748
		567	1.03169	1.02747	1.06463	1.04164	1.04447	1.08424		567	1.08867	1.06038	1.08085	1.05024	1.06704	1.11921
		568	1.06092	1	1.03946	1.02335	1.02936	1.02432		568	1.1265	1.076	1.0453	1.07993	1.07228	1.1308
		569	1.02925	1.03322	1.05999	1.04336	1.0267	1		569	1.10294	1.07473	1.082	1.08313	1.10971	1.14218
		570	1.05171	1.02632	1.05527	1.06408	1.03902	1.09948		570	1.09836	1.07087	1.13319	1.06784	1.05326	1.13479
		571	1.05934	1.0158	1.17286	1.10408	1.08309	1.03661		571	1.0988	1.03705	1.11174	1.05503	1.11631	1.09965
		572	1.10377	1.13709	1.21207	1.16587	1.20006	1.0668		572	1.04961	1.0494	1.13895	1.05941	1.04998	1.08429
		573	1.12116	1.16174	1.14999	1.19832	1.17707	1.14888		573	1.03568	1.03569	1.11108	1.07909	1.05756	1.12184
		574	1.18049	1.18024	1.14584	1.17338	1.20158	1.12361		574	1.08434	1.02048	1.05855	1.04883	1.07923	1.10357
		575	1.13221	1.15806	1.11616	1.11472	1.19297	1.11208		575	1.06415	1.05097	1.10393	1.0415	1.04797	1.13078
		576	1.09065	1.11269	1.08688	1.05896	1.08492	1.04981		576	1.099	1.03846	1.13366	1.07461	1.09005	1.12403
		577	1.0591	1.07217	1.00443	1.05061	1.05652	1.02603		577	1.0965	1.0431	1.02771	1.11209	1.12962	1.12323
		578	1.08041	1.04346	1.08717	1.08201	1.06879	1.06847		578	1.08087	1.02753	1.06341	1.0592	1.10029	1.15544
		579	1.04478	1.061	1.09624	1.07968	1.04763	1.03702		579	1.09859	1.05111	1.06557	1.08218	1.1103	1.11821
		580	1.05394	1.02391	1.09497	1.02739	1.05826	1.07823		580	1.09244	1.03642	1.04418	1.045	1.08846	1.12897
		581	1.05228	1.04176	1.09415	1.05549	1.06087	1.0757		581	1.07771	1.05566	1.11399	1.0665	1.11191	1.11682
		582	1.04873	1.04152	1.08212	1.03565	1.06568	1.05541		582	1.06767	1.01587	1.05912	1.07334	1.07672	1.09119
		583	1.05633	1.02273	1.05609	1.07268	1.03266	1.10892		583	1.10902	1.04131	1.11743	1.07909	1.06373	1.09836
		584	1.03169	1.03832	1.08175	1.0596	1.03843	1.08293		584	1.08106	1.03561	1.07633	1.0382	1.07986	1.11005
		585	1.0443	1.02897	1.05334	1.0936	1.09165	1.10061		585	1.08943	1.04605	1.07068	1.06135	1.09652	1.11971
		586	1.04885	1.04081	1.10302	1.07955	1.12046	1.07258		586	1.08222	1.08105	1.11463	1.04253	1.09215	1.12118
		587	1.05601	1.03998	1.05716	1.08056	1.12765	1.0311		587	1.10969	1.05012	1.06422	1.06462	1.10266	1.09915
		588	1.02105	1.03172	1.07432	1.03605	1.09829	1.05573		588	1.0481	1.04636	1.06065	1.08639	1.0442	1.0779
		589	1.04405	1.0205	1.0666	1.05532	1.07997	1.05564		589	1.05009	1.04682	1.09527	1.04873	1	1.03954
		590	1.04006	1.04232	1.14256	1.05883	1.10283	1.01383		590	1.05439	1.0355	1.11024	1.03672	1.05615	1.08535
		591	1.04478	1.04461	1.08167	1.05364	1.06944	1.07353		591	1.08784	1.05287	1.04557	1.07861	1.08997	1.12194
		592	1.05353	1.04497	1.04049	1.05307	1.07654	1.07096		592	1.08853	1.06515	1.11314	1.09237	1.10441	1.11134
		593	1.05083	1.02783	1.08302	1.07591	1.05579	1.09166		593	1.09454	1.02439	1.07196	1.05051	1.07868	1.07236
		594	1.04309	1.0207	1.09062	1.06294	1.07324	1.08253		594	1.07814	1.0367	1.08632	1.04447	1.09966	1.09254
		595	1.04186	1.04248	1.08561	1.01543	1.04896	1.07069		595	1.07731	1.04467	1.06297	1.0729	1.0693	1.11758
		596	1.03743	1.04976	1.16284	1.06324	1.07104	1.06513		596	1.10349	1.01959	1.0798	1.06987	1.09635	1.09007
		597	1.09153	1.11089	1.20755	1.15748	1.11075	1.13536		597	1.06954	1.02975	1.00363	1.05902	1.08697	1.09698
		598	1.13379	1.17648	1.29953	1.2032	1.21981	1.1482		598	1.06568	1.05637	1.12406	1.04152	1.09736	1.09613
		599	1.17005	1.22683	1.2248	1.18437	1.23927	1.19204		599	1.06854	1.04986	1.10526	1.01599	1.0861	1.10883
		600	1.14185	1.19239	1.24476	1.17948	1.14863	1.16831		600	1.06166	1.0645	1.09568	1.04248	1.08214	1.11734

## Sheet: Figure 2c
	Figure 2c
		Revascularization
		TMR-Dextran/GCaMP3 (%)
	Islet #	1w	2w	3w	4w	10w	(weeks)
	1	4.24896	14.1187	21.877	27.9284	28.8548
	2	9.69226	14.6888	18.4304	25.6302	28.0226
	3	9.7611	13.5092	23.5144	24.1547	30.7279
	4	10.44	24.3556	16.1306	32.8331	34.7625

## Sheet: Figure 2d
	Figure 2d
		Vessel diameter (µm)
	Vessel #	1w	2w	3w	4w	10w	weeks
	1	7.128	8.863	5.772	9.388	7.592
	2	7.301	8.057	5.569	7.308	8.156
	3	9.88	9.151	5.6	7.566	3.974
	4	6.088	9.661	7.477	6.498	3.974
	5	8.374	6.493	8.212	8.834	2.737
	6	6.713	6.022	7.875	8.023	2.881
	7	6.938	6.466	7	6.952	3.496
	8	6.731	7.546	6.487	7.729	5.475
	9	6.005	9.595	6.233	8.17	5.013
	10	9.167	5.847	6.451	7.803	8.049
	11	8.132	7.454	6.442	6.183	8.099
	12	6.088	7.265	7.218	5.348	8.509
	13	6.731	8.164	7.329	5.803	9.323
	14	5.483	8.394	6.592	6.409	8.261
	15	7.358	7.265	6.487	7.19	6.967
	16	6.115	3.845	4.295	7.534	6.261
	17	6.067	5.574	5.939	7.66	5.527
	18	7.046	3.078	6.739	7.234	7.698
	19	4.051	3.613	7.138	7.926	6.343
	20	4.517	3.845	8.386	6.372	6.121
	21	5.266	4.092	5.569	5.854	6.791
	22	5.04	4.149	5.782	5.587	4.144
	23	5.048	5.656	6.196	7.773	3.609
	24	7.94	5.788	6.316	7.773	3.13
	25	3.511	5.374	7.539	8.994	5.443
	26	8.024	4.722	8.071	8.945	6.722
	27	10.394	4.623	8.656	9.278	6.991
	28	7.771	7.352	7.839	6.199	6.442
	29	8.024	5.533	8.828	7.605	9.167
	30	3.883	6.322	8.434	6.144	9.561
	31	4.081	6.466	6.379	6.247	8.509
	32	3.265	5.276	5.651	7.299	9.507
	33	5.266	6.267	6.688	6.106	6.697
	34	3.227	5.533	6.316	6.183	5.093
	35	4.76	3.059	5.93	7.407	3.545
	36	3.511	4.135	4.861	5.661	6.791
	37	4.339	6.677	4.144	7.012	8.049
	38	3.752	5.788	3.056	5.534	6.406
	39	2.597	7.097	3.056	5.772	6.531
	40	4.415	11.221	9.916	8.257	4.618
	41	3.763	9.856	9.723	9.72	6.112
	42	5.114	7.637	7.592	5.857	8.351
	43	3.57	6.831	9.06	4.647	9.87
	44	4.367	7.006	4.427	4.992	8.177
	45	3.013	4.623	8.808	6.483	6.451
	46	2.842	8.863	7.698	5.255	7.742
	47	3.175	10.558	5.368	6.52	7.839
	48	2.738	8.497	7.477	4.142	6.531
	49	3.291	8.895	7.162	4.451	7.314
	50	2.38	6.118	6.343	8.976	10.87

## Sheet: Figure 3b
	Figure 3b		Vascular permeability ratio
		Dura mater						Islet
	Time	Serie1	Serie2	Serie3	Serie4	Serie5	Time	Serie1	Serie2	Serie3	Serie4	Serie5
	0						0
	14.412						14.412
	28.803						28.803
	43.1936						43.1936
	57.5834						57.5834
	71.975						71.975
	86.3656						86.3656
	100.756						100.756
	115.146						115.146
	129.537						129.537
	143.928						143.928
	158.319	1.63189	0.73556	4.26581	3.94161	7.70232	158.319	0.943675	0.92781	2.53491	1.07263	3.38914
	172.709	3.10617	1.56522	7.32306	4.66849	8.25102	172.709	1.34118	1.1566	2.7708	1.21124	4.60819
	187.1	3.79847	2.11547	9.20608	6.22501	8.22425	187.1	1.46007	1.22594	3.24167	1.4356	5.63548
	201.49	4.22042	2.51136	9.9871	6.81021	8.49296	201.49	1.51714	1.27147	3.23075	1.64689	5.87309
	215.88	4.49104	2.74383	10.3865	7.28095	8.43496	215.88	1.49622	1.31569	3.18522	1.75398	5.69938
	230.271	4.64412	3.02132	10.3385	7.36634	8.57614	230.271	1.46636	1.35249	3.31668	1.72959	5.85497
	244.662	4.78346	3.14612	10.2468	7.46274	8.66478	244.662	1.51447	1.32412	3.38376	1.65599	6.23475
	259.053	4.73995	3.24073	10.1016	7.58595	8.52913	259.053	1.45977	1.30278	3.5268	1.50335	5.61038
	273.443	4.75298	3.38843	9.99582	7.55426	8.50023	273.443	1.45104	1.31224	3.62976	1.67985	6.21968
	287.834	4.74315	3.40087	9.86066	7.60723	8.3515	287.834	1.43579	1.24442	3.53676	1.6467	5.67229
	302.224	4.68123	3.49215	9.83495	7.35321	8.2741	302.224	1.42749	1.19827	3.55523	1.59739	5.70512
	316.614	4.5969	3.48399	9.68685	7.42164	8.14793	316.614	1.40155	1.18131	3.57003	1.58586	5.46481
	331.005	4.4776	3.48217	9.62956	7.26884	8.13534	331.005	1.39834	1.14918	3.51047	1.49691	5.37877
	345.395	4.46217	3.49329	9.52165	7.14719	7.94333	345.395	1.38247	1.08854	3.50954	1.50799	5.4926
	359.786	4.37782	3.50008	9.48077	7.154	7.84579	359.786	1.3178	1.06642	3.6256	1.49113	4.82908
	374.178	4.33885	3.50634	9.24841	6.98208	7.5966	374.178	1.31619	1.0426	3.60732	1.43397	4.76877
	388.567	4.24465	3.49827	9.35145	6.85468	7.63645	388.567	1.28357	1.02814	3.78899	1.48527	4.96499
	402.958	4.16393	3.42962	9.35652	6.82372	7.48021	402.958	1.29164	1.00018	3.43412	1.43407	4.77522
	417.348	4.09825	3.41008	9.32617	6.71817	7.39342	417.348	1.24812	0.936863	3.52532	1.44273	4.22466
	431.739	4.00343	3.43952	9.24527	6.70944	7.37216	431.739	1.22401	0.946216	3.65713	1.42388	4.4319
	446.129	3.93408	3.43624	9.32122	6.69037	7.40499	446.129	1.21131	0.923549	3.60759	1.44965	4.52642
	460.52	3.89265	3.39031	9.32434	6.59478	7.33113	460.52	1.22256	0.915234	3.63332	1.43741	4.50447
	474.911	3.76692	3.36949	9.22643	6.63863	7.27329	474.911	1.148	0.913913	3.60538	1.43497	4.93921
	489.302	3.74956	3.37008	9.2565	6.53917	7.37198	489.302	1.1559	0.878646	3.61319	1.44749	4.85755
	503.692	3.66285	3.3322	9.37861	6.60382	7.39204	503.692	1.16076	0.888937	3.69143	1.43973	4.52664
	518.082	3.587	3.28773	9.30732	6.42296	7.3965	518.082	1.1159	0.882391	3.57609	1.40841	4.66786
	532.472	3.53537	3.335	9.28457	6.40619	7.39502	532.472	1.11502	0.882364	3.53698	1.47494	4.73293
	546.863	3.48383	3.30539	9.19362	6.29825	7.50418	546.863	1.10688	0.880835	3.65814	1.42916	4.71676
	561.254	3.45475	3.27611	9.29946	6.22179	7.58052	561.254	1.05523	0.882582	3.54947	1.40283	4.75601
	575.645	3.42341	3.2384	9.34557	6.23729	7.37082	575.645	1.08775	0.900369	3.67859	1.44854	5.60251
	590.037	3.41568	3.2318	9.2753	6.16042	7.54432	590.037	1.04893	0.890335	3.4164	1.44677	4.68432
	604.426	3.31556	3.22578	9.10442	6.15936	7.5968	604.426	1.08042	0.871908	3.57188	1.42247	4.92749
	618.817	3.2636	3.21621	9.09462	6.05497	7.54629	618.817	1.07464	0.891767	3.54002	1.46424	4.19778
	633.208	3.20847	3.18256	9.05952	6.03019	7.54688	633.208	1.07178	0.889369	3.6413	1.45534	5.12697
	647.599	3.22195	3.15036	9.11975	5.94074	7.54684	647.599	1.05087	0.898018	3.58444	1.42009	4.29909
	661.989	3.13762	3.15474	9.0094	5.78986	7.63388	661.989	1.02726	0.886975	3.61679	1.40687	5.05965
	676.38	3.09715	3.13054	8.96655	5.77591	7.58573	676.38	1.02348	0.860107	3.40538	1.37225	4.67065
	690.77	3.05573	3.13773	8.92476	5.75135	7.51751	690.77	1.03334	0.875104	3.38329	1.38053	4.48966
	705.161	2.99539	3.10072	8.9518	5.60653	7.49805	705.161	1.00486	0.908041	3.44426	1.31799	4.32069
	719.552	3.01825	3.12475	8.87244	5.61318	7.39907	719.552	0.992529	0.902124	3.31067	1.33251	4.37276
	733.942	2.90513	3.08295	8.7843	5.57943	7.53071	733.942	0.971978	0.897561	3.30495	1.32711	4.55096
	748.332	2.88757	3.05269	8.74969	5.54114	7.41132	748.332	0.968519	0.917171	3.15371	1.35166	4.59352
	762.723	2.87465	3.03597	8.71321	5.47553	7.41695	762.723	0.975036	0.877837	3.13552	1.28767	4.05546
	777.114	2.82102	3.00829	8.68461	5.47285	7.36893	777.114	0.962865	0.91253	3.15306	1.35666	4.35182
	791.504	2.77361	2.98567	8.64016	5.34983	7.36573	791.504	0.933008	0.901272	3.04052	1.29335	4.18222
	805.895	2.73476	2.90859	8.58814	5.28432	7.40046	805.895	0.946503	0.890558	2.86194	1.27811	4.27258
	820.286	2.7025	2.89208	8.57168	5.26326	7.32845	820.286	0.948121	0.897354	3.00524	1.28442	4.33283
	834.676	2.69411	2.87786	8.49398	5.20772	7.28686	834.676	0.912727	0.860178	2.87228	1.30823	4.27568
	849.067	2.64684	2.86004	8.40836	5.14681	7.34755	849.067	0.907816	0.862949	2.9806	1.32057	4.89098
	863.458	2.6273	2.90066	8.47814	5.17664	7.32671	863.458	0.900237	0.87885	2.87121	1.30582	4.01258
	877.848	2.60301	2.8671	8.4469	5.06363	7.29025	877.848	0.898961	0.869115	2.95404	1.24744	4.44129
	892.239	2.56155	2.85537	8.34647	5.09501	7.26305	892.239	0.914513	0.881837	2.9356	1.28855	4.21023
	906.629	2.50834	2.86157	8.31643	5.01416	7.17024	906.629	0.893184	0.891003	3.03113	1.22308	3.93747
	921.02	2.48105	2.84805	8.32103	5.02829	7.11623	921.02	0.90086	0.902269	2.79655	1.26408	4.09171
	935.41	2.45167	2.84615	8.26613	4.92984	7.10504	935.41	0.879021	0.848349	2.75895	1.25936	3.78019
	949.802	2.42764	2.80008	8.29823	4.81757	7.14798	949.802	0.8526	0.865134	2.75707	1.16301	4.04899
	964.192	2.42071	2.82896	8.26795	4.83496	7.08523	964.192	0.897395	0.867605	2.80975	1.27272	4.33588
	978.583	2.40881	2.81224	8.23951	4.83841	7.02136	978.583	0.894488	0.847031	2.75322	1.32589	4.21038
	992.974	2.38237	2.82943	8.26965	4.71867	7.04674	992.974	0.858322	0.84449	2.71045	1.23663	4.00364
	1007.37	2.33817	2.77682	8.28308	4.79266	7.00922	1007.37	0.870318	0.870448	2.75326	1.24262	3.70927
	1021.75	2.34169	2.81084	8.11621	4.72325	6.91114	1021.75	0.885147	0.88458	2.57883	1.20764	3.56095
	1036.15	2.30355	2.82192	8.07267	4.71935	6.98348	1036.15	0.858706	0.852378	2.71297	1.28686	3.79166
	1050.54	2.27104	2.78604	8.07459	4.58806	6.89197	1050.54	0.84759	0.845775	2.59866	1.28491	3.36071
	1064.93	2.30453	2.79579	8.00812	4.63023	6.88548	1064.93	0.865711	0.843939	2.50232	1.21677	3.07164
	1079.32	2.22428	2.79204	7.97427	4.61001	6.86653	1079.32	0.857518	0.861957	2.44082	1.21519	3.70075
	1093.71	2.23468	2.77454	7.93899	4.57631	6.84113	1093.71	0.840591	0.878742	2.34609	1.21726	3.46979
	1108.1	2.20205	2.77208	7.84108	4.53907	6.76349	1108.1	0.8361	0.863778	2.38032	1.22914	4.07391
	1122.49	2.1911	2.7336	7.89482	4.59847	6.7429	1122.49	0.84807	0.850763	2.37532	1.19145	3.5141
	1136.88	2.14909	2.76753	7.85137	4.50124	6.73361	1136.88	0.817476	0.847521	2.52944	1.20025	3.86153
	1151.27	2.13457	2.75359	7.86324	4.4395	6.75214	1151.27	0.84546	0.840881	2.30323	1.21456	3.69957
	1165.66	2.12396	2.76914	7.7945	4.35947	6.67956	1165.66	0.813637	0.854447	2.21344	1.21174	4.19145
	1180.05	2.08806	2.76593	7.79692	4.31306	6.50286	1180.05	0.864485	0.840248	2.17644	1.20106	3.83888
	1194.44	2.07318	2.73275	7.69197	4.35278	6.63921	1194.44	0.835473	0.847646	2.23255	1.17946	3.51345
	1208.83	2.06206	2.74695	7.67229	4.30133	6.5782	1208.83	0.814492	0.831414	2.16021	1.12439	3.73014
	1223.22	2.05894	2.77372	7.70435	4.21267	6.54479	1223.22	0.848477	0.864064	2.2793	1.12938	3.94394
	1237.62	2.04631	2.71471	7.61767	4.25351	6.53866	1237.62	0.785427	0.860643	2.31469	1.14979	3.77342
	1252.01	2.0464	2.76274	7.60642	4.27621	6.48247	1252.01	0.840296	0.854533	2.22056	1.18665	3.68792
	1266.4	1.96977	2.74057	7.53246	4.23501	6.45724	1266.4	0.819785	0.846089	2.18327	1.14335	3.69504
	1280.79	1.985	2.73651	7.5409	4.25898	6.44161	1280.79	0.784971	0.834474	2.25887	1.15254	3.78631

## Sheet: Figure 3c
	Figure 3c	AUC of VP ratio
		Dura mater	Islet
	Serie1	3509	1187
	Serie2	3372	1062
	Serie3	9808	3457
	Serie4	6382	1524
	Serie5	8292	5034

## Sheet: Figure 3d
	Figure 3d	Maximum VP ratio
		Dura mater	Islet
	Serie1	4.78346	1.51714
	Serie2	3.50634	1.35249
	Serie3	10.3865	3.78899
	Serie4	7.60723	1.75398
	Serie5	8.66478	6.23475

## Sheet: Figure 3g
		Figure 3g		RBC velocity (µm/s)
			AWAKE				ISO
		Vessel #	Mean	SEM+	SEM-	Vessel #	Mean	SEM+	SEM-
		1	561.166	24.834	24.834	1	706.282	24.2341	24.2341
		2	557.432	28.2075	28.2075	2	759.407	38.6172	38.6172
		3	540.399	30.1842	30.1842	3	360.156	17.487	17.487
		4	758.513	29.2087	29.2087	4	412.731	19.2796	19.2796
		5	693.992	30.8644	30.8644	5	735.807	27.2194	27.2194
		6	461.382	29.6696	29.6696	6	437.837	24.0413	24.0413
		7	460.001	23.011	23.011	7	1410.35	39.1359	39.1359
		8	741.009	32.7104	32.7104	8	1242.66	36.6432	36.6432
		9	679.865	31.9589	31.9589	9	674.63	28.7237	28.7237
		10	786.53	45.2758	45.2758	10	1150.54	51.2695	51.2695
		11	763.171	55.0161	55.0161	11	1113.2	53.5684	53.5684
		12	752.808	35.1727	35.1727	12	920.483	26.7517	26.7517
		13	717.459	58.4528	58.4528	13	847.362	35.5446	35.5446
		14	866.974	42.0189	42.0189	14	975.303	64.2653	64.2653
		15	747.131	38.795	38.795	15	1075.06	46.0503	46.0503
		16	772.003	39.465	39.465	16	904.684	60.157	60.157
		17	752.655	45.2641	45.2641	17	866.844	29.31	29.31
		18	732.352	49.9633	49.9633	18	797.187	37.0688	37.0688
		19	367.016	21.8801	21.8801	19	879.423	33.6662	33.6662
		20	360.922	17.0206	17.0206	20	881.056	46.7086	46.7086
		21	348.854	30.5142	30.5142	21	1032.66	40.5668	40.5668
		22	378.062	33.871	33.871	22	986.668	28.983	28.983
		23	538.705	33.342	33.342	23	936.44	32.1153	32.1153
		24	533.48	24.8643	24.8643	24	955.615	23.0744	23.0744
		25	178.846	4.99475	4.99475	25	982.26	58.3351	58.3351
		26	354.498	37.5234	37.5234	26	1105.23	52.593	52.593
		27	341.449	39.6613	39.6613	27	1156.68	28.2112	28.2112
		28	467.812	30.6918	30.6918	28	1034.89	35.1105	35.1105
		29	595.274	30.3017	30.3017	29	1004.24	36.4456	36.4456
		30	526.458	21.9879	21.9879	30	1004.76	35.1093	35.1093
		31	397.996	44.743	44.743	31	1036.95	36.0216	36.0216
		32	156.832	7.10006	7.10006	32	682.271	22.8045	22.8045
		33	167.805	6.63596	6.63596	33	748.878	28.4662	28.4662
		34	442.267	22.4606	22.4606	34	1834.71	42.6168	42.6168
		35	425.449	35.0979	35.0979	35	1895.66	51.6869	51.6869
		36	404.773	22.6251	22.6251	36	1277.66	66.6623	66.6623
		37	514.076	36.5667	36.5667	37	515.704	34.5864	34.5864
		38	619.794	47.7962	47.7962	38	511.377	34.0569	34.0569
		39	527.433	42.5433	42.5433	39	712.298	25.3099	25.3099
		40	413.695	39.3717	39.3717	40	687.276	23.3626	23.3626
		41	372.071	29.6507	29.6507	41	2113.51	99.8287	99.8287
		42	727.949	29.1376	29.1376	42	542.112	34.6519	34.6519
		43	1125.72	37.2704	37.2704	43	695.741	18.6099	18.6099
		44	284.683	21.699	21.699	44	675.155	22.5229	22.5229
		45	580.859	62.0737	62.0737	45	464.151	21.1266	21.1266

## Sheet: Figure 3h
		Figure 3h		RBC velocity (µm/s)
			AWAKE	ISO
		Vessel #	Mean	Mean
		1	561.166	706.282
		2	557.432	759.407
		3	540.399	360.156
		4	758.513	412.731
		5	693.992	735.807
		6	461.382	437.837
		7	460.001	1410.35
		8	741.009	1242.66
		9	679.865	674.63
		10	786.53	1150.54
		11	763.171	1113.2
		12	752.808	920.483
		13	717.459	847.362
		14	866.974	975.303
		15	747.131	1075.06
		16	772.003	904.684
		17	752.655	866.844
		18	732.352	797.187
		19	367.016	879.423
		20	360.922	881.056
		21	348.854	1032.66
		22	378.062	986.668
		23	538.705	936.44
		24	533.48	955.615
		25	178.846	982.26
		26	354.498	1105.23
		27	341.449	1156.68
		28	467.812	1034.89
		29	595.274	1004.24
		30	526.458	1004.76
		31	397.996	1036.95
		32	156.832	682.271
		33	167.805	748.878
		34	442.267	1834.71
		35	425.449	1895.66
		36	404.773	1277.66
		37	514.076	515.704
		38	619.794	511.377
		39	527.433	712.298
		40	413.695	687.276
		41	372.071	2113.51
		42	727.949	542.112
		43	1125.72	695.741
		44	284.683	675.155
		45	580.859	464.151
		Mean	544.392	927.642
		SEM	29.7952	54.0887

## Sheet: Figure 3i
		Figure 3i	Vessel diameter (µm)
			AWAKE	ISO
		Vessel #	Mean	Mean
		1	4.13938	6.67333
		2	4.1895	6.85283
		3	3.98733	3.63233
		4	6.32833	3.34383
		5	6.3985	5.829
		6	5.20483	5.52467
		7	5.92583	3.915
		8	6.4125	4.18433
		9	5.94633	6.048
		10	6.35183	4.67483
		11	5.73033	4.9935
		12	5.50033	4.986
		13	5.11117	4.87267
		14	5.70483	5.80717
		15	5.42567	6.272
		16	6.85883	5.8565
		17	6.7405	3.89383
		18	4.67667	3.52967
		19	4.63433	4.91683
		20	4.5035	5.53817
		21	5.15183	5.70267
		22	5.31567	3.85533
		23	5.37067	4.25667
		24	5.78783	6.49317
		25	5.77567	5.04033
		26	5.25783	4.906
		27	5.14233	6.2905
		28	4.67183	7.04533
		29	4.8615	6.75117
		30	4.9815	4.65
		31	4.62367	5.0545
		32	4.95517	4.3305
		33	4.60417	4.23583
		34	4.00183	8.216
		35	4.70367	8.76783
		36	4.6275	6.04267
		37	5.54917	5.87417
		38	5.578	5.57633
		39	4.73333	5.53183
		40	4.5785	5.3295
		41	4.59767	6.00417
		42	4.52833	5.46117
		43	4.28383	5.27667
		44	4.63983	4.959
		45	5.34617	5.97783
		Mean	5.18751	5.39941
		SEM	0.108577	0.169847

[truncated: 19 more sheets: Figure 4b, Figure 4c, Figure 4d, Figure 4e, Figure 4f, Figure 4g, Figure 4h, Figure 4i, Figure 5b, Figure 5c, Figure 6a, Figure 6c, Figure 6d, Figure 6e, Figure 6f, Figure 6g, Supplementary Figure 1a, Supplementary Figure 1b, Supplementary Figure 1c]
